# Supplementary material for: N-Phenyl­adamantane-1-sulfinamide
Source: Acta Crystallogr Sect E Struct Rep Online. 2008 Jul 5;64(Pt 8):o1393. doi: 10.1107/S1600536808019570 (PMC2962026; doi:10.1107/S1600536808019570)
Supplement: Supplementary file 2 [file e-64-o1393-Isup2.hkl]

#
# h,k,l, Fc-squared, Fo-squared, sigma(Fo-squared) and status flag
#
data_I
_shelx_title ' p2-c in P2(1)/c'
_shelx_refln_list_code          4
_shelx_F_calc_maximum      149.95
_exptl_crystal_F_000       592.00
_reflns_d_resolution_high  0.7485
 
loop_
 _symmetry_equiv_pos_as_xyz
 'x, y, z'
 '-x, y+1/2, -z+1/2'
 '-x, -y, -z'
 'x, -y-1/2, z-1/2'
 
_cell_length_a    11.6614
_cell_length_b    14.5582
_cell_length_c     9.0632
_cell_angle_alpha  90.000
_cell_angle_beta  109.777
_cell_angle_gamma  90.000
 
_shelx_F_squared_multiplier     1.000
 
loop_
 _refln_index_h
 _refln_index_k
 _refln_index_l
 _refln_F_squared_calc
 _refln_F_squared_meas
 _refln_F_squared_sigma
 _refln_observed_status
   2   0   0      525.30      518.68      7.99 o
   3   0   0      712.82      741.39     11.30 o
   4   0   0     1672.57     1648.33     24.95 o
   5   0   0     1954.75     2312.08     41.26 o
   6   0   0        8.54       10.16      0.96 o
   7   0   0       18.92       30.71      2.01 o
   8   0   0      476.50      458.10     11.70 o
   9   0   0      733.51      735.34     18.05 o
  10   0   0      656.49      629.60     21.28 o
  11   0   0       11.64       11.40      2.55 o
  12   0   0        4.07        0.66      4.52 o
  13   0   0       43.87       44.43      7.58 o
  14   0   0        0.05       -2.77      6.24 o
   1   1   0      957.72      926.07     12.63 o
   2   1   0        4.80        4.45      0.25 o
   3   1   0     1973.36     2013.50     26.77 o
   4   1   0     2040.51     2037.10     23.45 o
   5   1   0     3865.36     3980.32     45.70 o
   6   1   0       78.43       58.31      1.53 o
   7   1   0      603.60      604.35      9.02 o
   8   1   0       68.34       64.12      1.89 o
   9   1   0       42.74       39.75      1.84 o
  10   1   0      407.03      357.96      7.01 o
  11   1   0        8.83        5.94      1.65 o
  12   1   0       37.54       36.49      4.56 o
  13   1   0       42.04       45.01      6.05 o
  14   1   0       35.95       32.70      5.54 o
   0   2   0        0.10        9.99      0.70 o
   1   2   0      135.15      167.67      1.99 o
   2   2   0     5834.73     5593.61     57.30 o
   3   2   0      103.46      115.51      1.44 o
   4   2   0       37.10       45.01      0.98 o
   5   2   0        0.10        0.16      0.40 o
   6   2   0      160.65      161.87      2.66 o
   7   2   0       68.58       76.91      1.91 o
   8   2   0        0.43        1.66      0.86 o
   9   2   0       33.22       29.27      1.40 o
  10   2   0       13.96       16.77      1.42 o
  11   2   0      159.45      158.57      4.23 o
  12   2   0       19.95       18.65      3.95 o
  13   2   0        1.30        0.41      3.97 o
  14   2   0        0.42       -1.30      6.42 o
   1   3   0     2356.90     2453.08     27.09 o
   2   3   0       22.69       32.31      0.88 o
   3   3   0      156.89      188.74      2.29 o
   4   3   0      672.26      742.59      7.69 o
   5   3   0       18.45       30.82      1.67 o
   6   3   0        0.60        0.76      0.50 o
   7   3   0        0.95        2.26      0.82 o
   8   3   0       41.98       34.63      1.41 o
   9   3   0        5.54        4.43      1.13 o
  10   3   0        9.21        6.72      1.30 o
  11   3   0       16.51       15.40      1.65 o
  12   3   0       37.49       40.27      3.22 o
  13   3   0        2.81        3.48      5.74 o
  14   3   0       16.82       13.39      7.54 o
   0   4   0     4466.18     4323.90     65.23 o
   1   4   0      580.78      717.45      6.42 o
   2   4   0       85.32       68.03      1.01 o
   3   4   0      213.66      219.34      2.69 o
   4   4   0      627.09      651.23      7.40 o
   5   4   0      965.61     1041.68     10.78 o
   6   4   0       40.35       36.26      1.06 o
   7   4   0      290.47      283.32      5.44 o
   8   4   0       18.43       16.18      1.20 o
   9   4   0       78.77       77.37      3.45 o
  10   4   0      105.82      106.15      2.82 o
  11   4   0        3.12        3.97      1.92 o
  12   4   0        0.04       -1.18      2.83 o
  13   4   0       12.32       15.39      6.42 o
  14   4   0        5.99        2.56      6.76 o
   1   5   0      228.96      229.02      2.51 o
   2   5   0      762.32      725.79      7.56 o
   3   5   0      621.25      553.97      6.47 o
   4   5   0     1123.10     1132.32     12.68 o
   5   5   0      803.72      825.06      9.36 o
   6   5   0       69.94       62.55      1.22 o
   7   5   0        1.12        0.40      1.01 o
   8   5   0        0.01       -0.56      1.13 o
   9   5   0        5.09        2.62      1.10 o
  10   5   0        3.09        3.04      1.44 o
  11   5   0       82.34       93.43      4.94 o
  12   5   0      143.56      144.53      6.28 o
  13   5   0       97.29      101.63      9.94 o
   0   6   0     1853.15     1766.69     23.25 o
   1   6   0     1064.31      915.90      9.85 o
   2   6   0      139.08      104.13      1.67 o
   3   6   0      174.28      194.97      2.14 o
   4   6   0        2.56        6.33      0.48 o
   5   6   0      287.98      281.63      3.53 o
   6   6   0      211.37      204.72      3.07 o
   7   6   0      167.34      165.51      2.58 o
   8   6   0       14.49       14.00      1.56 o
   9   6   0      394.27      399.08      8.42 o
  10   6   0      210.27      207.47      8.29 o
  11   6   0      175.66      182.98      6.82 o
  12   6   0       11.37       11.50      3.48 o
  13   6   0       18.78       23.80      7.65 o
   1   7   0      285.61      303.19      3.42 o
   2   7   0      516.30      501.38      5.54 o
   3   7   0      100.60       89.03      2.03 o
   4   7   0        4.89        2.73      0.50 o
   5   7   0        0.03        0.35      0.61 o
   6   7   0       32.15       29.91      1.06 o
   7   7   0      121.23      122.40      2.27 o
   8   7   0       10.32       10.70      1.61 o
   9   7   0        0.85        0.18      1.62 o
  10   7   0       47.14       42.90      2.60 o
  11   7   0        9.52       15.27      3.31 o
  12   7   0       31.43       32.15      4.04 o
  13   7   0        2.98        2.93      6.90 o
   0   8   0       19.91       29.63      1.01 o
   1   8   0       45.95       59.64      1.28 o
   2   8   0      532.36      581.16      6.10 o
   3   8   0      435.83      427.92      4.58 o
   4   8   0       24.07       23.62      1.14 o
   5   8   0        0.00       -0.05      0.70 o
   6   8   0       17.47       19.22      1.67 o
   7   8   0      209.49      194.37      3.30 o
   8   8   0       22.25       21.87      1.04 o
   9   8   0        0.42        0.65      1.69 o
  10   8   0       15.22       16.41      2.19 o
  11   8   0       24.42       25.39      3.68 o
  12   8   0        0.71       -3.29      3.45 o
   1   9   0        3.41        2.85      0.52 o
   2   9   0      686.19      687.49      8.00 o
   3   9   0       80.03       71.06      1.35 o
   4   9   0        0.87        0.57      0.52 o
   5   9   0       11.92       12.73      1.17 o
   6   9   0      355.70      347.01      5.33 o
   7   9   0       88.92       82.64      2.23 o
   8   9   0       32.70       33.13      1.31 o
   9   9   0       17.05       17.39      2.23 o
  10   9   0       16.31       15.47      2.39 o
  11   9   0        3.13        4.08      3.41 o
  12   9   0        0.28       -0.81      3.42 o
   0  10   0      308.92      270.59      5.24 o
   1  10   0      512.35      505.78      5.65 o
   2  10   0       21.87       27.65      0.91 o
   3  10   0       81.95       82.07      1.73 o
   4  10   0      835.74      841.40     10.46 o
   5  10   0        3.36        1.97      0.95 o
   6  10   0       77.26       81.40      2.82 o
   7  10   0       25.23       30.81      1.61 o
   8  10   0       88.94       87.01      3.98 o
   9  10   0      287.48      284.53      7.44 o
  10  10   0       36.37       34.47      3.78 o
  11  10   0       47.66       53.53      4.76 o
  12  10   0        7.86        2.43      6.71 o
   1  11   0       47.34       39.17      1.15 o
   2  11   0      460.55      464.32      5.30 o
   3  11   0      220.40      198.97      4.07 o
   4  11   0      779.94      749.63     10.93 o
   5  11   0      399.35      390.92      6.08 o
   6  11   0      302.26      313.63      5.15 o
   7  11   0       71.21       72.66      3.06 o
   8  11   0        9.10       10.84      2.05 o
   9  11   0       77.79       80.23      4.07 o
  10  11   0       15.58        9.84      3.66 o
  11  11   0       12.12        5.43      4.01 o
  12  11   0        1.05       -3.70      5.38 o
   0  12   0       15.56       13.70      1.43 o
   1  12   0      444.92      430.15      5.23 o
   2  12   0      243.37      232.29      3.44 o
   3  12   0       72.06       73.87      1.84 o
   4  12   0        9.62        9.95      1.01 o
   5  12   0       76.75       77.96      2.24 o
   6  12   0        6.19        4.94      1.52 o
   7  12   0       12.78       14.72      1.77 o
   8  12   0        4.41        5.70      1.64 o
   9  12   0       35.85       39.74      3.29 o
  10  12   0       34.80       41.08      4.85 o
  11  12   0       25.71       24.27      4.83 o
   1  13   0        0.51        0.38      1.02 o
   2  13   0        0.02        0.75      0.95 o
   3  13   0       29.95       24.88      1.20 o
   4  13   0        0.18        0.34      1.02 o
   5  13   0       36.22       31.92      2.26 o
   6  13   0        2.89        1.98      1.70 o
   7  13   0        6.48        4.45      1.77 o
   8  13   0       14.45       15.64      1.96 o
   9  13   0       14.29       11.53      1.99 o
  10  13   0        5.67        4.55      3.86 o
   0  14   0      175.73      173.12      5.97 o
   1  14   0       14.51       11.98      1.29 o
   2  14   0       35.46       40.29      2.34 o
   3  14   0        1.28        3.21      1.41 o
   4  14   0        6.40        5.49      1.62 o
   5  14   0        0.34        0.07      1.85 o
   6  14   0        0.01        1.90      1.93 o
   7  14   0       18.29       17.44      2.07 o
   8  14   0       10.57        8.01      2.06 o
   9  14   0        6.77        3.78      2.45 o
  10  14   0        3.39        2.42      2.29 o
   1  15   0       27.15       28.16      2.00 o
   2  15   0        9.35        9.23      1.40 o
   3  15   0        6.15        7.42      1.33 o
   4  15   0       34.69       40.08      1.90 o
   5  15   0        0.89       -1.93      1.93 o
   6  15   0        5.38        1.58      2.18 o
   7  15   0        0.38       -0.72      2.16 o
   8  15   0        2.38        3.34      2.59 o
   9  15   0        6.12        4.24      2.95 o
   0  16   0      102.36      105.03      4.49 o
   1  16   0       25.01       22.95      3.45 o
   2  16   0        0.82        0.99      1.53 o
   3  16   0        0.03        0.43      1.38 o
   4  16   0        6.99        8.02      1.62 o
   5  16   0        0.03       -3.02      3.40 o
   6  16   0        5.00        7.94      2.52 o
   7  16   0        9.61       12.72      2.63 o
   8  16   0        9.70        9.78      2.73 o
   1  17   0        9.57       11.52      1.86 o
   2  17   0        1.69        3.11      2.62 o
   3  17   0        0.37       -1.61      1.61 o
   4  17   0       17.02       20.22      1.91 o
   5  17   0       36.53       37.06      3.14 o
   6  17   0        0.33        1.48      2.64 o
   7  17   0        0.22        0.22      2.66 o
   0  18   0       14.97       15.85      2.84 o
   1  18   0        0.37        1.80      1.88 o
   2  18   0        2.45       -0.30      1.88 o
   3  18   0        3.42        3.33      2.17 o
   4  18   0        0.63       -0.35      1.81 o
   5  18   0        9.66       18.64      7.35 o
   1  19   0        0.05        0.30      2.02 o
   2  19   0        0.15        0.12      1.97 o
   3  19   0        8.64        6.70      2.13 o
 -15   1   1       23.30       30.09      5.96 o
 -14   1   1        1.76       -0.74      4.11 o
 -13   1   1       40.79       42.39      2.70 o
 -12   1   1      147.62      146.92      4.23 o
 -11   1   1      106.26       87.54      5.09 o
 -10   1   1      107.66       87.41      2.48 o
  -9   1   1      149.26      137.88      2.94 o
  -8   1   1       56.48       57.64      1.74 o
  -7   1   1       42.43       37.63      2.74 o
  -6   1   1        0.18       -0.02      0.64 o
  -5   1   1        3.97        1.76      0.46 o
  -4   1   1       32.14       52.72      1.82 o
  -3   1   1     3295.62     3268.12     52.04 o
  -2   1   1     2719.77     2692.98     42.81 o
  -1   1   1      869.59      819.89     23.63 o
   0   1   1      287.27      305.85      5.66 o
   1   1   1    10152.36     9670.64    141.04 o
   2   1   1       66.92       57.92      0.92 o
   3   1   1        0.02        0.73      0.26 o
   4   1   1      612.29      657.50      8.50 o
   5   1   1        9.69       11.09      0.61 o
   6   1   1        5.13        5.31      0.63 o
   7   1   1      148.34      148.21      2.82 o
   8   1   1       35.24       42.63      1.75 o
   9   1   1      248.38      243.94      7.66 o
  10   1   1      170.38      172.96      7.78 o
  11   1   1        6.04        5.03      3.37 o
  12   1   1       12.68       19.36      4.38 o
  13   1   1       11.57        7.54      4.52 o
  14   1   1       33.82       31.40      8.69 o
 -14   2   1       47.73       54.46      5.89 o
 -13   2   1        0.29       -1.53      2.09 o
 -12   2   1       19.25       18.97      2.71 o
 -11   2   1       40.32       37.62      1.87 o
 -10   2   1      253.82      253.82      4.65 o
  -9   2   1      302.14      258.16      4.58 o
  -8   2   1      344.56      337.90      5.50 o
  -7   2   1       37.12       25.01      1.17 o
  -6   2   1     2749.25     3055.86     40.62 o
  -5   2   1     4088.98     4441.99     66.72 o
  -4   2   1      795.73      796.17      9.97 o
  -3   2   1     1719.51     1687.08     23.56 o
  -2   2   1      801.87      942.27     10.35 o
  -1   2   1    22484.23    17243.96    310.09 o
   0   2   1    20623.00    15277.76    356.96 o
   1   2   1        6.45        7.44      1.01 o
   2   2   1      688.17      700.45      8.13 o
   3   2   1      519.37      534.64      6.86 o
   4   2   1       28.35       28.83      0.94 o
   5   2   1        1.54        7.83      0.40 o
   6   2   1       81.69      110.46      1.93 o
   7   2   1       58.25       56.58      1.42 o
   8   2   1       18.52       16.10      1.14 o
   9   2   1      141.09      148.54      3.16 o
  10   2   1      326.50      320.31     11.60 o
  11   2   1        6.04        7.13      3.18 o
  12   2   1      116.26      138.46     13.16 o
  13   2   1        8.54        7.77      6.84 o
  14   2   1       23.60       34.71      8.58 o
 -14   3   1      136.61      148.94     12.53 o
 -13   3   1       22.86       25.99      2.60 o
 -12   3   1      190.24      177.74      4.09 o
 -11   3   1       47.50       53.07      3.00 o
 -10   3   1       81.43       98.24      2.64 o
  -9   3   1        8.75       13.78      1.30 o
  -8   3   1      102.99      114.61      2.66 o
  -7   3   1      175.02      205.48      4.60 o
  -6   3   1      975.83     1042.45     16.12 o
  -5   3   1     5928.03     5931.37     69.63 o
  -4   3   1      484.89      423.33      5.86 o
  -3   3   1     1996.65     2056.73     24.56 o
  -2   3   1     6377.19     6164.51     62.42 o
  -1   3   1     8684.56     8045.56     84.60 o
   0   3   1     2778.93     2757.41     30.02 o
   1   3   1      410.57      490.73      5.97 o
   2   3   1      500.12      464.29      6.04 o
   3   3   1       45.01       44.77      0.98 o
   4   3   1     2343.50     2378.12     25.08 o
   5   3   1       73.04       50.32      1.03 o
   6   3   1      996.03      992.69     12.79 o
   7   3   1      914.46      952.44     13.85 o
   8   3   1      241.52      252.82      4.40 o
   9   3   1      187.09      166.04      3.94 o
  10   3   1       51.15       49.41      3.68 o
  11   3   1       21.85       20.36      5.31 o
  12   3   1       34.02       46.32      7.15 o
  13   3   1       30.13       18.19      7.04 o
 -14   4   1        3.26        3.29      6.88 o
 -13   4   1        0.70       -0.82      2.40 o
 -12   4   1       13.10        9.29      1.73 o
 -11   4   1       72.03       66.31      2.31 o
 -10   4   1        9.24       10.59      1.32 o
  -9   4   1      108.61      106.52      2.60 o
  -8   4   1       43.99       45.12      2.11 o
  -7   4   1      428.98      419.45      8.33 o
  -6   4   1       45.92       34.45      0.78 o
  -5   4   1       90.33       92.89      1.50 o
  -4   4   1      442.13      492.48      6.17 o
  -3   4   1     1894.33     1957.38     23.29 o
  -2   4   1      474.15      568.89      5.92 o
  -1   4   1     6807.25     6463.27     65.53 o
   0   4   1      965.97      978.52      9.45 o
   1   4   1     2040.91     1954.73     19.81 o
   2   4   1        1.15        2.37      0.26 o
   3   4   1      214.56      232.50      3.24 o
   4   4   1       23.67       28.48      0.90 o
   5   4   1        2.30        3.10      0.33 o
   6   4   1      241.49      263.89      4.91 o
   7   4   1      302.06      337.44      6.27 o
   8   4   1       22.32       22.65      1.38 o
   9   4   1      381.13      393.66      9.25 o
  10   4   1      287.57      285.85      8.70 o
  11   4   1        8.52       11.40      5.56 o
  12   4   1       29.10       28.29      6.68 o
  13   4   1       42.09       42.59      8.17 o
 -14   5   1        6.75       11.56      4.12 o
 -13   5   1        2.46        0.96      3.39 o
 -12   5   1        0.11       -0.68      1.74 o
 -11   5   1       11.69        9.37      1.66 o
 -10   5   1        5.44        5.89      1.30 o
  -9   5   1       22.65       19.88      1.57 o
  -8   5   1       33.73       36.65      1.93 o
  -7   5   1      357.55      361.50      5.93 o
  -6   5   1        0.17        0.26      0.50 o
  -5   5   1        4.71       12.02      0.92 o
  -4   5   1     1265.81     1443.03     17.42 o
  -3   5   1       57.71       72.49      1.05 o
  -2   5   1     1095.53     1172.96     12.99 o
  -1   5   1      765.22      810.58      8.40 o
   0   5   1     1819.73     1846.75     17.24 o
   1   5   1       78.54       92.05      1.29 o
   2   5   1       40.01       42.04      0.91 o
   3   5   1        5.91        7.58      0.45 o
   4   5   1        0.37       -0.18      0.38 o
   5   5   1        3.32        5.16      0.44 o
   6   5   1       55.81       64.73      1.20 o
   7   5   1      326.23      323.13      6.12 o
   8   5   1        0.29        1.88      1.33 o
   9   5   1       51.67       51.86      3.82 o
  10   5   1        8.88        5.76      2.51 o
  11   5   1       68.76       72.43      7.90 o
  12   5   1       48.92       54.24      8.29 o
  13   5   1        0.01       -3.43      6.40 o
 -14   6   1        0.63       -2.34      3.83 o
 -13   6   1        3.04       -0.62      3.49 o
 -12   6   1       21.92       18.88      2.16 o
 -11   6   1        2.31        2.53      1.62 o
 -10   6   1        3.90        2.07      1.63 o
  -9   6   1       93.19      108.36      6.09 o
  -8   6   1      506.52      488.79      9.81 o
  -7   6   1       39.75       33.89      1.67 o
  -6   6   1       28.07       32.01      1.11 o
  -5   6   1       94.53       95.78      1.70 o
  -4   6   1       56.07       59.21      1.15 o
  -3   6   1      160.35      202.10      2.05 o
  -2   6   1       19.39       21.99      0.81 o
  -1   6   1        0.01        1.37      0.33 o
   0   6   1     2343.47     2454.05     24.16 o
   1   6   1      213.71      205.98      2.29 o
   2   6   1       60.04       67.56      1.53 o
   3   6   1      335.75      359.61      3.90 o
   4   6   1       46.08       43.05      0.94 o
   5   6   1       70.08       80.02      1.65 o
   6   6   1      116.72      119.93      2.15 o
   7   6   1       65.88       63.47      3.93 o
   8   6   1       29.21       30.21      3.65 o
   9   6   1       75.13       80.21      4.27 o
  10   6   1        2.17        2.64      2.56 o
  11   6   1       98.92      104.48      9.38 o
  12   6   1       25.21       35.22      7.36 o
  13   6   1       28.98       19.77      8.11 o
 -14   7   1        5.25        4.61      5.33 o
 -13   7   1        1.18       -0.04      3.62 o
 -12   7   1       99.31      107.22      3.56 o
 -11   7   1       56.05       62.22      2.81 o
 -10   7   1        2.78        1.56      1.73 o
  -9   7   1       44.38       42.09      2.35 o
  -8   7   1      223.23      215.24      7.37 o
  -7   7   1       23.37       22.59      0.98 o
  -6   7   1        0.45        1.43      0.67 o
  -5   7   1      264.76      262.70      4.05 o
  -4   7   1        4.69        2.74      0.53 o
  -3   7   1     1383.12     1395.15     13.30 o
  -2   7   1      208.58      182.80      2.26 o
  -1   7   1      238.96      240.52      2.64 o
   0   7   1       32.05       36.25      0.85 o
   1   7   1        4.85        3.22      0.47 o
   2   7   1       33.13       47.61      0.97 o
   3   7   1        0.67        2.23      0.38 o
   4   7   1      225.49      250.68      3.88 o
   5   7   1      127.04      133.56      2.41 o
   6   7   1      163.33      170.29      2.88 o
   7   7   1       72.99       75.93      2.20 o
   8   7   1      183.41      178.86      4.66 o
   9   7   1        0.15        2.14      2.90 o
  10   7   1       52.16       53.12      4.14 o
  11   7   1        1.20        1.13      5.38 o
  12   7   1        1.79        2.75      6.13 o
 -13   8   1        0.29       -1.92      3.78 o
 -12   8   1        3.96        4.90      2.11 o
 -11   8   1       25.10       32.14      6.56 o
 -10   8   1      192.29      191.43      5.22 o
  -9   8   1       65.33       64.85      2.81 o
  -8   8   1       35.18       38.97      1.71 o
  -7   8   1      349.10      350.85      5.31 o
  -6   8   1      392.79      395.48      5.87 o
  -5   8   1      144.18      123.22      2.38 o
  -4   8   1        6.54        5.28      0.46 o
  -3   8   1       15.15       24.51      0.71 o
  -2   8   1      274.13      233.26      2.82 o
  -1   8   1      164.67      144.13      1.90 o
   0   8   1      701.06      661.87      6.87 o
   1   8   1     1873.80     1847.81     17.71 o
   2   8   1      100.61       95.53      1.49 o
   3   8   1      778.65      828.94      8.16 o
   4   8   1      102.34      114.46      2.29 o
   5   8   1        8.34        7.83      0.85 o
   6   8   1       44.10       51.19      1.49 o
   7   8   1      111.45      109.99      2.25 o
   8   8   1       52.03       60.01      2.57 o
   9   8   1      163.70      156.30      6.09 o
  10   8   1      245.08      257.23      8.66 o
  11   8   1      222.52      208.63     14.28 o
  12   8   1       37.62       50.29      8.42 o
 -13   9   1        6.31        4.10      4.11 o
 -12   9   1       30.02       30.65      3.04 o
 -11   9   1       10.67       11.19      2.50 o
 -10   9   1       13.25       14.01      2.32 o
  -9   9   1        9.10        7.10      1.99 o
  -8   9   1      295.63      307.83      5.48 o
  -7   9   1       37.03       34.09      2.00 o
  -6   9   1       66.17       52.72      1.62 o
  -5   9   1      109.26      102.37      2.23 o
  -4   9   1      770.05      715.19      8.82 o
  -3   9   1     1415.96     1366.27     13.73 o
  -2   9   1      347.54      347.19      4.53 o
  -1   9   1       20.24       22.30      0.73 o
   0   9   1       20.50       22.54      1.39 o
   1   9   1      201.88      212.56      3.12 o
   2   9   1      225.77      207.55      3.22 o
   3   9   1       63.23       51.88      1.21 o
   4   9   1      185.20      184.96      3.22 o
   5   9   1      270.29      265.80      4.29 o
   6   9   1       77.25       79.23      2.48 o
   7   9   1       37.02       36.00      2.17 o
   8   9   1      212.97      228.84      3.99 o
   9   9   1        0.18       -1.58      2.59 o
  10   9   1        8.79        2.33      3.31 o
  11   9   1        8.13        8.45      7.01 o
  12   9   1       10.68        8.90      7.45 o
 -12  10   1        0.03       -1.73      3.72 o
 -11  10   1       23.19       25.42      3.47 o
 -10  10   1        5.33        5.51      2.26 o
  -9  10   1        1.93        1.13      1.26 o
  -8  10   1       33.13       29.73      1.40 o
  -7  10   1        4.25        5.86      1.05 o
  -6  10   1       45.47       42.94      1.56 o
  -5  10   1      115.30      109.00      3.71 o
  -4  10   1      131.89      130.47      2.10 o
  -3  10   1      291.83      325.58      4.16 o
  -2  10   1       83.46       70.21      1.90 o
  -1  10   1      108.20      112.02      1.82 o
   0  10   1       42.16       32.04      1.07 o
   1  10   1       39.62       35.83      1.70 o
   2  10   1      118.54      120.58      2.70 o
   3  10   1       72.92       58.57      1.65 o
   4  10   1        5.53        8.51      1.06 o
   5  10   1       22.77       26.21      1.31 o
   6  10   1       73.88       68.78      1.96 o
   7  10   1      143.94      153.18      4.18 o
   8  10   1       10.92       10.43      1.91 o
   9  10   1       39.82       37.70      4.58 o
  10  10   1        2.38        0.76      3.26 o
  11  10   1        3.00        4.77      6.74 o
 -12  11   1       41.66       35.38      4.65 o
 -11  11   1        5.77        6.86      2.79 o
 -10  11   1       15.04       13.45      1.39 o
  -9  11   1        6.35        5.25      1.46 o
  -8  11   1       11.97       11.10      1.54 o
  -7  11   1      152.81      141.35      2.98 o
  -6  11   1        8.80        8.58      1.24 o
  -5  11   1       97.09       89.03      2.29 o
  -4  11   1       13.72       15.27      1.10 o
  -3  11   1      386.31      372.06      5.34 o
  -2  11   1        7.78        8.59      0.82 o
  -1  11   1        5.56        7.76      0.80 o
   0  11   1       49.59       40.97      1.71 o
   1  11   1       52.55       42.81      1.17 o
   2  11   1       74.51       71.44      1.58 o
   3  11   1       42.23       43.53      1.25 o
   4  11   1       11.69       14.70      1.29 o
   5  11   1        0.21        0.28      1.04 o
   6  11   1      172.65      165.11      3.28 o
   7  11   1        0.70       -0.56      1.41 o
   8  11   1        1.51        1.46      1.67 o
   9  11   1        6.04        4.02      1.57 o
  10  11   1        0.10       -1.36      3.62 o
  11  11   1        7.39       10.20      7.47 o
 -11  12   1        3.06        1.46      2.90 o
 -10  12   1        4.61        4.38      1.57 o
  -9  12   1       30.84       30.44      2.06 o
  -8  12   1        8.42        8.75      1.68 o
  -7  12   1       35.40       40.42      2.11 o
  -6  12   1       12.09       11.34      1.37 o
  -5  12   1        9.35        8.79      2.11 o
  -4  12   1       13.77       11.26      0.99 o
  -3  12   1       84.48       81.15      2.21 o
  -2  12   1        0.04       -0.26      0.85 o
  -1  12   1       19.80       15.19      1.46 o
   0  12   1        5.23        3.26      0.93 o
   1  12   1      130.06      128.06      2.67 o
   2  12   1        4.29        4.65      1.12 o
   3  12   1      120.09      120.73      2.20 o
   4  12   1       55.69       45.95      1.41 o
   5  12   1       76.46       67.92      2.14 o
   6  12   1        0.71       -1.20      1.47 o
   7  12   1       18.08       15.18      1.81 o
   8  12   1       35.16       37.49      2.48 o
   9  12   1        9.10        5.77      2.45 o
  10  12   1        8.30        7.55      4.13 o
 -11  13   1       38.49       38.15      4.20 o
 -10  13   1       48.46       61.56      4.39 o
  -9  13   1        6.94        6.05      1.86 o
  -8  13   1       44.78       40.21      2.28 o
  -7  13   1        0.00        1.53      1.65 o
  -6  13   1       37.92       38.07      2.14 o
  -5  13   1      268.56      250.23      5.62 o
  -4  13   1       41.97       37.57      1.51 o
  -3  13   1       67.02       63.92      1.70 o
  -2  13   1      275.03      252.39      6.24 o
  -1  13   1      264.96      247.64      4.57 o
   0  13   1        2.27        1.47      0.98 o
   1  13   1       31.86       41.12      2.83 o
   2  13   1        0.60       -0.94      0.94 o
   3  13   1       34.92       34.12      1.29 o
   4  13   1       97.56       96.91      2.86 o
   5  13   1       51.08       53.98      2.46 o
   6  13   1       13.31       15.70      2.60 o
   7  13   1        0.80        0.26      1.74 o
   8  13   1      116.81      118.29      5.69 o
   9  13   1        0.14       -0.52      2.10 o
  10  13   1        0.24       -4.49      4.49 o
 -10  14   1       53.32       54.39      4.04 o
  -9  14   1        0.53        1.09      1.95 o
  -8  14   1        9.03        7.64      2.02 o
  -7  14   1       88.09      103.16      3.61 o
  -6  14   1       60.03       64.81      2.91 o
  -5  14   1       10.44       10.21      1.55 o
  -4  14   1       45.21       46.34      1.87 o
  -3  14   1       11.68       10.30      1.16 o
  -2  14   1      115.18      103.59      2.47 o
  -1  14   1       95.81       86.93      2.27 o
   0  14   1       92.91       95.51      2.35 o
   1  14   1       35.71       37.27      1.62 o
   2  14   1       15.37       14.86      1.19 o
   3  14   1      105.06       93.87      2.59 o
   4  14   1       72.46       69.48      2.68 o
   5  14   1        2.50        1.68      1.76 o
   6  14   1       21.31       25.48      2.22 o
   7  14   1       17.50       12.74      2.46 o
   8  14   1       22.14       20.57      2.70 o
   9  14   1       23.56       24.41      3.11 o
  -9  15   1        0.38       -0.24      2.35 o
  -8  15   1        3.24        2.18      2.48 o
  -7  15   1        0.15       -1.95      2.91 o
  -6  15   1        0.61        0.37      2.08 o
  -5  15   1       18.64       24.94      3.90 o
  -4  15   1        4.56        4.73      1.45 o
  -3  15   1       19.47       24.01      1.63 o
  -2  15   1        0.78        1.02      1.27 o
  -1  15   1        2.57        3.23      1.33 o
   0  15   1       12.90       10.22      1.48 o
   1  15   1        0.46       -1.29      1.29 o
   2  15   1       18.69       19.95      1.54 o
   3  15   1        2.11        0.72      1.31 o
   4  15   1       20.76       30.12      1.66 o
   5  15   1       29.24       30.12      6.99 o
   6  15   1       17.70       20.35      2.46 o
   7  15   1        2.80        2.80      3.29 o
   8  15   1       24.42       22.70      2.99 o
  -8  16   1        5.58        4.45      2.44 o
  -7  16   1        0.01       -1.79      2.34 o
  -6  16   1        2.77        1.79      2.50 o
  -5  16   1        0.37        0.76      2.10 o
  -4  16   1        2.60        3.99      1.61 o
  -3  16   1        0.80       -0.66      1.55 o
  -2  16   1        1.83        1.22      1.55 o
  -1  16   1        2.71        3.87      1.84 o
   0  16   1       54.26       54.10      2.27 o
   1  16   1        3.78        1.27      2.26 o
   2  16   1        1.93        0.66      1.53 o
   3  16   1       17.47       17.52      1.63 o
   4  16   1       27.66       32.04      1.75 o
   5  16   1        0.46       -1.09      2.80 o
   6  16   1       12.74       13.33      3.99 o
   7  16   1       11.07        9.73      3.24 o
  -7  17   1        0.03        0.31      2.79 o
  -6  17   1        0.47       -2.42      2.63 o
  -5  17   1        4.06        3.02      3.60 o
  -4  17   1        1.86        0.76      1.72 o
  -3  17   1        0.33        0.87      1.68 o
  -2  17   1        3.79        4.60      1.76 o
  -1  17   1        5.54        4.06      1.72 o
   0  17   1        0.00       -1.60      1.66 o
   1  17   1       10.65       15.12      1.88 o
   2  17   1       10.61        7.44      1.73 o
   3  17   1       15.15       13.41      1.75 o
   4  17   1        4.00        2.30      2.36 o
   5  17   1        0.03       -0.67      2.60 o
   6  17   1        2.35        1.55      2.77 o
  -5  18   1        0.01       -0.41      2.77 o
  -4  18   1        0.14       -1.21      1.89 o
  -3  18   1        0.03        0.49      1.86 o
  -2  18   1        0.24        1.84      1.87 o
  -1  18   1       11.53       10.98      2.03 o
   0  18   1        0.36        0.23      1.81 o
   1  18   1        0.50       -0.59      1.76 o
   2  18   1       16.51       20.34      2.14 o
   3  18   1        3.56        2.28      2.04 o
   4  18   1        1.17        3.05      2.87 o
  -3  19   1        1.10        1.02      2.06 o
  -2  19   1       11.53        7.68      2.21 o
  -1  19   1       17.73       22.61      2.37 o
   0  19   1        0.07       -2.12      2.12 o
   1  19   1        0.00       -1.96      1.96 o
   2  19   1        0.18        0.14      2.10 o
 -15   0   2      119.59      131.40      6.65 o
 -14   0   2       12.30       12.01      3.62 o
 -13   0   2       56.69       56.38      4.15 o
 -12   0   2       65.68       69.88      9.09 o
 -11   0   2        0.43        1.71      2.10 o
 -10   0   2      203.91      185.98      6.56 o
  -9   0   2      192.32      172.75      6.08 o
  -8   0   2     2072.21     1990.18     40.18 o
  -7   0   2     2834.49     2795.20     55.87 o
  -6   0   2     5124.74     5345.32    105.82 o
  -5   0   2     3051.59     3082.91     61.27 o
  -4   0   2     2215.07     2214.83     30.39 o
  -3   0   2      821.72      851.03     13.74 o
  -2   0   2       92.40      100.46      1.76 o
  -1   0   2    12955.96    10779.86    237.56 o
   0   0   2      383.13      359.21     15.23 o
   1   0   2     2989.08     3074.65     67.71 o
   2   0   2     1786.66     1857.85     41.11 o
   3   0   2      228.04      199.32      3.95 o
   4   0   2       92.67       84.61      2.05 o
   5   0   2     1360.32     1371.28     24.69 o
   6   0   2      290.14      324.76      6.38 o
   7   0   2      336.25      365.25      9.43 o
   8   0   2        6.42        6.46      1.12 o
   9   0   2      223.69      212.63     12.30 o
  10   0   2       41.51       41.85      5.83 o
  11   0   2       37.71       51.61      6.83 o
  12   0   2       75.50       80.76      9.15 o
  13   0   2       25.98       32.37      8.47 o
 -15   1   2       50.99       58.20      3.64 o
 -14   1   2        5.20        4.48      2.41 o
 -13   1   2       70.80       67.13      3.09 o
 -12   1   2       62.69       61.69      3.29 o
 -11   1   2       32.78       43.52      2.26 o
 -10   1   2       33.22       39.66      1.70 o
  -9   1   2      344.72      361.07      6.39 o
  -8   1   2      833.86      879.18     15.03 o
  -7   1   2       82.45       86.41      3.52 o
  -6   1   2      849.35      932.62     15.65 o
  -5   1   2       98.46       86.75      1.81 o
  -4   1   2      315.36      273.59      4.69 o
  -3   1   2     4956.09     4857.98     59.57 o
  -2   1   2     7391.45     6880.18     80.69 o
  -1   1   2        0.38       -0.72      0.72 o
   0   1   2     3025.47     3092.35     48.54 o
   1   1   2     1755.98     1891.63     26.02 o
   2   1   2     4147.84     4439.98     58.31 o
   3   1   2      136.78      145.75      1.84 o
   4   1   2      226.53      275.81      3.78 o
   5   1   2       97.00      127.29      2.03 o
   6   1   2      148.56      169.40      2.99 o
   7   1   2      484.76      522.59      7.01 o
   8   1   2      270.97      258.06      9.50 o
   9   1   2      125.01      132.50      6.72 o
  10   1   2        6.58        6.14      3.23 o
  11   1   2       12.75       14.05      3.95 o
  12   1   2        0.46       -0.47      4.32 o
  13   1   2       10.59       10.67      6.99 o
 -15   2   2        1.39       -0.68      3.50 o
 -14   2   2        1.59       -0.41      2.35 o
 -13   2   2        6.34        8.06      2.06 o
 -12   2   2       49.07       42.86      2.10 o
 -11   2   2        0.04        0.10      1.26 o
 -10   2   2       70.38       67.50      2.19 o
  -9   2   2        1.26        0.76      1.01 o
  -8   2   2       69.93       66.87      2.11 o
  -7   2   2      112.92       93.29      2.03 o
  -6   2   2       46.11       39.48      1.36 o
  -5   2   2     1228.23     1333.08     18.42 o
  -4   2   2     1533.30     1571.78     25.23 o
  -3   2   2     1811.75     1878.36     24.34 o
  -2   2   2      133.85      140.18      1.90 o
  -1   2   2      675.30      677.11      9.82 o
   0   2   2       81.04       90.39      1.69 o
   1   2   2       28.82       37.20      0.90 o
   2   2   2      906.48     1063.82     12.05 o
   3   2   2       90.41       77.87      1.20 o
   4   2   2       81.19       80.25      1.31 o
   5   2   2      270.85      309.43      3.89 o
   6   2   2       41.33       44.73      1.04 o
   7   2   2      749.89      789.35     13.36 o
   8   2   2       55.56       59.41      3.97 o
   9   2   2       43.39       41.38      4.97 o
  10   2   2        0.13       -2.49      2.94 o
  11   2   2        0.32       -1.84      4.90 o
  12   2   2        3.17        4.68      6.45 o
  13   2   2        5.85        1.05      6.81 o
 -15   3   2        0.97        1.00      4.68 o
 -14   3   2       34.98       31.56      2.90 o
 -13   3   2        0.15       -0.14      1.70 o
 -12   3   2       13.58       12.82      1.66 o
 -11   3   2       28.07       22.54      1.61 o
 -10   3   2       18.08       22.57      1.56 o
  -9   3   2      141.17      142.13      3.29 o
  -8   3   2      184.26      177.68      3.60 o
  -7   3   2        0.06        0.36      0.92 o
  -6   3   2       26.26       20.11      0.61 o
  -5   3   2     1345.34     1530.69     21.53 o
  -4   3   2     2038.73     2206.86     39.88 o
  -3   3   2      867.04      994.17     13.04 o
  -2   3   2      462.97      469.23      5.26 o
  -1   3   2     2230.42     2359.85     24.64 o
   0   3   2     3078.50     3156.08     32.80 o
   1   3   2      241.37      271.28      3.08 o
   2   3   2        9.78       15.14      0.58 o
   3   3   2      188.54      209.59      2.71 o
   4   3   2      990.07     1106.99     11.80 o
   5   3   2      207.22      212.00      2.86 o
   6   3   2       82.77       81.63      1.61 o
   7   3   2     1198.00     1199.11     19.97 o
   8   3   2       26.69       30.18      3.20 o
   9   3   2       45.44       31.98      3.64 o
  10   3   2        6.06        3.59      4.70 o
  11   3   2        1.75        0.16      5.52 o
  12   3   2        0.52       -0.23      6.25 o
  13   3   2        1.41        2.50      7.51 o
 -14   4   2       56.82       61.27      4.09 o
 -13   4   2       71.72       73.62      2.82 o
 -12   4   2        5.13        6.26      1.55 o
 -11   4   2        0.71       -0.08      1.33 o
 -10   4   2      139.63      147.84      5.27 o
  -9   4   2        0.53        0.22      1.11 o
  -8   4   2      236.44      228.10      6.46 o
  -7   4   2      151.56      161.16      3.92 o
  -6   4   2      928.69     1007.14     12.15 o
  -5   4   2      977.68     1076.87     15.34 o
  -4   4   2       56.81       58.91      1.40 o
  -3   4   2     2705.63     2809.91     30.29 o
  -2   4   2     1162.76     1178.51     12.83 o
  -1   4   2     5648.50     5515.61     52.98 o
   0   4   2        0.21        0.68      0.37 o
   1   4   2      414.67      407.93      4.50 o
   2   4   2      332.61      367.55      4.04 o
   3   4   2      828.77      891.49     10.45 o
   4   4   2       36.46       35.91      0.81 o
   5   4   2       66.02       65.55      1.26 o
   6   4   2        6.23        5.58      0.88 o
   7   4   2       98.51       98.12      2.38 o
   8   4   2       30.46       27.82      2.62 o
   9   4   2       37.69       31.76      5.43 o
  10   4   2       19.71       11.28      5.11 o
  11   4   2       11.47       12.80      6.25 o
  12   4   2      107.01      120.95     11.15 o
  13   4   2       26.86       16.12      8.22 o
 -14   5   2        7.22        8.97      2.47 o
 -13   5   2       45.91       48.03      2.62 o
 -12   5   2       71.37       78.25      3.25 o
 -11   5   2       96.84      108.34      3.07 o
 -10   5   2       18.33       27.41      1.71 o
  -9   5   2      247.34      254.08      6.63 o
  -8   5   2      296.36      304.16      6.59 o
  -7   5   2      428.06      506.47      8.11 o
  -6   5   2       82.59       87.84      2.02 o
  -5   5   2      140.83      121.13      2.34 o
  -4   5   2     1962.72     2033.16     18.82 o
  -3   5   2     1911.83     2071.76     20.98 o
  -2   5   2      383.03      398.77      4.31 o
  -1   5   2      498.91      522.11      5.48 o
   0   5   2      493.87      508.26      5.42 o
   1   5   2      439.54      474.37      6.21 o
   2   5   2       84.09       97.75      1.43 o
   3   5   2      523.11      587.40      7.79 o
   4   5   2       71.10       77.30      1.29 o
   5   5   2      549.83      523.78      6.93 o
   6   5   2     1269.81     1315.20     17.50 o
   7   5   2      711.26      732.77     14.54 o
   8   5   2       19.91       20.67      3.04 o
   9   5   2      390.00      383.98     19.50 o
  10   5   2      187.90      203.27     13.05 o
  11   5   2        2.81        1.18      5.97 o
  12   5   2       33.63       28.40      7.33 o
 -14   6   2        2.07        5.00      2.40 o
 -13   6   2       59.90       64.78      3.03 o
 -12   6   2        1.92        2.25      1.80 o
 -11   6   2       58.02       47.59      2.31 o
 -10   6   2       46.93       41.33      2.38 o
  -9   6   2        3.63       -0.18      1.43 o
  -8   6   2      223.88      210.91      3.88 o
  -7   6   2      317.44      328.78      5.59 o
  -6   6   2       69.33       65.11      1.80 o
  -5   6   2        0.11        1.69      0.52 o
  -4   6   2      620.55      691.29      6.62 o
  -3   6   2      628.02      708.45      7.21 o
  -2   6   2      294.86      267.87      2.98 o
  -1   6   2      956.30     1018.48      9.59 o
   0   6   2     2309.55     2464.04     25.27 o
   1   6   2     1867.35     1895.39     18.19 o
   2   6   2       16.52       14.23      0.67 o
   3   6   2      434.15      472.81      5.01 o
   4   6   2       27.59       27.10      1.35 o
   5   6   2      477.36      453.42      7.32 o
   6   6   2      392.43      387.52      6.62 o
   7   6   2      232.03      252.58      6.66 o
   8   6   2      291.62      275.22      8.27 o
   9   6   2      326.55      341.38     17.91 o
  10   6   2      211.55      211.61     14.01 o
  11   6   2       70.38       73.49      8.70 o
  12   6   2       32.78       28.88      8.22 o
 -14   7   2        0.57        0.54      2.68 o
 -13   7   2        5.23        0.86      2.16 o
 -12   7   2        0.45       -1.68      1.86 o
 -11   7   2        4.36        4.01      1.96 o
 -10   7   2        0.13       -1.65      1.65 o
  -9   7   2      114.68      132.60      4.91 o
  -8   7   2      753.16      754.46     14.55 o
  -7   7   2        4.07        1.96      0.87 o
  -6   7   2       62.80       60.47      1.57 o
  -5   7   2      282.02      281.84      4.32 o
  -4   7   2       38.76       36.73      1.39 o
  -3   7   2       70.96       77.07      1.24 o
  -2   7   2      408.93      408.87      4.38 o
  -1   7   2      870.60      940.80      8.94 o
   0   7   2      707.43      724.54      7.17 o
   1   7   2      520.08      565.22      6.09 o
   2   7   2      205.94      219.94      2.36 o
   3   7   2      107.91      112.24      1.45 o
   4   7   2       43.55       47.60      2.42 o
   5   7   2      157.30      156.68      2.76 o
   6   7   2       69.98       67.81      1.65 o
   7   7   2       21.22       21.61      1.03 o
   8   7   2      477.41      498.92     13.40 o
   9   7   2       11.28       11.97      5.18 o
  10   7   2        0.16        1.45      4.99 o
  11   7   2      170.84      180.48     13.44 o
  12   7   2       41.62       43.77      8.58 o
 -14   8   2       12.39       18.32      5.06 o
 -13   8   2        0.00       -0.41      2.26 o
 -12   8   2        1.24       -1.95      1.95 o
 -11   8   2        0.37       -0.09      2.07 o
 -10   8   2       29.29       27.69      2.27 o
  -9   8   2      138.11      122.41      2.85 o
  -8   8   2      277.29      262.15      4.86 o
  -7   8   2       28.60       31.44      1.23 o
  -6   8   2      299.33      269.48      4.55 o
  -5   8   2      323.30      309.11      4.76 o
  -4   8   2       13.08       16.55      0.81 o
  -3   8   2      258.73      287.78      3.50 o
  -2   8   2     1182.40     1228.65     14.09 o
  -1   8   2       49.40       65.00      1.57 o
   0   8   2      125.56      146.05      1.90 o
   1   8   2        0.01       -0.09      0.52 o
   2   8   2        7.74        8.77      0.64 o
   3   8   2       12.32       13.36      0.63 o
   4   8   2       29.53       27.08      1.16 o
   5   8   2       44.46       46.01      1.44 o
   6   8   2       21.21       18.02      1.07 o
   7   8   2       21.45       20.39      1.30 o
   8   8   2       11.47       10.33      1.83 o
   9   8   2        1.64        0.82      5.08 o
  10   8   2       12.62       17.10      6.27 o
  11   8   2       21.43       29.27      7.52 o
 -13   9   2        6.45        4.64      2.50 o
 -12   9   2       31.96       31.21      3.35 o
 -11   9   2       12.31       15.49      2.44 o
 -10   9   2        4.93        2.13      1.93 o
  -9   9   2      147.39      148.80      4.50 o
  -8   9   2       22.64       24.22      1.50 o
  -7   9   2        0.01        0.36      0.91 o
  -6   9   2       30.97       35.64      1.36 o
  -5   9   2       21.16       18.03      0.77 o
  -4   9   2        5.96        7.38      0.68 o
  -3   9   2       43.83       42.11      1.08 o
  -2   9   2      452.67      453.27      4.91 o
  -1   9   2      344.38      353.00      4.09 o
   0   9   2       33.02       27.09      1.38 o
   1   9   2      248.54      254.47      3.56 o
   2   9   2      296.70      323.32      3.82 o
   3   9   2        0.04        0.52      0.82 o
   4   9   2        3.71        3.99      0.95 o
   5   9   2       22.86       21.71      1.24 o
   6   9   2        2.78        4.37      1.10 o
   7   9   2      105.47      111.86      2.73 o
   8   9   2        0.30       -0.09      1.17 o
   9   9   2        7.36        1.59      5.93 o
  10   9   2        0.52       -3.61      6.34 o
  11   9   2       17.97       12.33      7.45 o
 -13  10   2        8.21        9.37      3.35 o
 -12  10   2        0.13       -0.32      2.61 o
 -11  10   2        0.03       -2.13      2.31 o
 -10  10   2       47.24       48.62      1.95 o
  -9  10   2        7.71        8.61      1.41 o
  -8  10   2       85.38       94.45      2.91 o
  -7  10   2      172.62      186.06      3.45 o
  -6  10   2      236.39      238.41      4.08 o
  -5  10   2        7.05        6.12      0.74 o
  -4  10   2      520.08      522.14      6.80 o
  -3  10   2      314.76      305.64      3.58 o
  -2  10   2       82.05       86.27      1.62 o
  -1  10   2        1.81        2.77      0.65 o
   0  10   2        3.69        6.54      0.72 o
   1  10   2       47.96       52.77      1.26 o
   2  10   2      165.79      170.17      3.77 o
   3  10   2      372.06      367.49      5.03 o
   4  10   2      110.99      117.85      3.35 o
   5  10   2      170.37      161.03      3.35 o
   6  10   2      246.64      240.39      5.80 o
   7  10   2       26.41       26.33      2.00 o
   8  10   2       37.55       35.76      3.36 o
   9  10   2        1.20        1.34      3.46 o
  10  10   2       50.33       42.37      8.58 o
  11  10   2        9.27        9.74      7.77 o
 -12  11   2       77.93       91.22      4.45 o
 -11  11   2       55.10       52.55      3.42 o
 -10  11   2       34.28       37.23      2.88 o
  -9  11   2      155.66      154.54      5.41 o
  -8  11   2       82.38       85.51      2.89 o
  -7  11   2        8.10        8.20      1.23 o
  -6  11   2       10.40       11.59      1.27 o
  -5  11   2      248.16      254.93      4.23 o
  -4  11   2      768.21      799.59      9.63 o
  -3  11   2      555.62      516.88      7.58 o
  -2  11   2      519.47      487.21      5.76 o
  -1  11   2      176.22      167.96      2.64 o
   0  11   2       37.04       39.23      1.73 o
   1  11   2       87.17       85.10      1.97 o
   2  11   2      137.82      132.37      2.27 o
   3  11   2       11.19       16.83      1.52 o
   4  11   2       14.72       14.96      1.33 o
   5  11   2       87.53       90.47      2.38 o
   6  11   2        5.66        3.80      1.80 o
   7  11   2       60.82       62.77      4.96 o
   8  11   2       34.23       37.58      2.72 o
   9  11   2       16.72       17.33      4.49 o
  10  11   2        3.40       -0.02      6.95 o
 -12  12   2       11.81       11.97      3.32 o
 -11  12   2       17.38       11.78      3.06 o
 -10  12   2        1.79       -0.27      1.63 o
  -9  12   2        4.59        3.73      1.68 o
  -8  12   2       50.71       55.16      3.67 o
  -7  12   2       74.40       83.52      2.79 o
  -6  12   2       63.33       73.71      2.24 o
  -5  12   2       94.96       98.75      2.18 o
  -4  12   2      181.81      192.78      3.49 o
  -3  12   2        0.35        1.75      0.90 o
  -2  12   2        0.06       -0.27      0.88 o
  -1  12   2       14.90       18.83      1.13 o
   0  12   2       13.27       12.92      1.30 o
   1  12   2        0.31        0.23      0.86 o
   2  12   2       36.96       50.36      1.52 o
   3  12   2       97.26      106.98      2.97 o
   4  12   2       43.41       45.73      1.86 o
   5  12   2        0.34       -0.57      1.75 o
   6  12   2      106.82      113.80      3.98 o
   7  12   2       31.53       27.36      2.43 o
   8  12   2        7.36        2.47      2.02 o
   9  12   2        0.40       -0.57      1.71 o
  10  12   2       11.02        6.13      7.88 o
 -11  13   2       27.10       33.58      5.55 o
 -10  13   2        0.07        0.74      1.86 o
  -9  13   2       11.06       11.25      1.94 o
  -8  13   2        7.33        6.09      1.79 o
  -7  13   2        1.01        0.45      1.77 o
  -6  13   2        3.32        4.22      1.78 o
  -5  13   2        0.69       -0.46      1.00 o
  -4  13   2        0.39        0.58      0.95 o
  -3  13   2        4.68        0.92      0.96 o
  -2  13   2        0.05        0.80      1.07 o
  -1  13   2       47.00       51.91      1.62 o
   0  13   2        9.13       12.12      1.50 o
   1  13   2        9.38       10.71      1.10 o
   2  13   2       24.08       24.18      1.61 o
   3  13   2       37.55       37.23      1.56 o
   4  13   2       13.62        7.08      1.76 o
   5  13   2       59.41       55.36      2.51 o
   6  13   2        2.12        1.80      2.10 o
   7  13   2       32.77       31.31      2.63 o
   8  13   2        0.34       -1.35      2.30 o
   9  13   2        1.22       -0.83      2.06 o
 -10  14   2        3.08        2.48      2.13 o
  -9  14   2        4.45        2.84      2.13 o
  -8  14   2       10.34        7.75      2.12 o
  -7  14   2        0.08       -1.85      1.86 o
  -6  14   2        2.86        1.73      1.90 o
  -5  14   2        0.14       -0.63      1.22 o
  -4  14   2        3.85        1.97      1.09 o
  -3  14   2        0.80       -0.47      1.08 o
  -2  14   2        0.35        1.39      1.17 o
  -1  14   2      109.13      103.71      2.59 o
   0  14   2        2.93        4.17      1.22 o
   1  14   2       48.17       42.18      1.80 o
   2  14   2        0.15       -1.08      1.08 o
   3  14   2       95.45       93.66      2.68 o
   4  14   2       73.47       64.51      2.75 o
   5  14   2        1.28        0.90      2.53 o
   6  14   2       46.42       45.15      4.04 o
   7  14   2        0.67       -0.36      2.33 o
   8  14   2        1.08       -2.37      2.37 o
  -9  15   2        4.27        5.62      2.49 o
  -8  15   2        1.74        0.78      2.34 o
  -7  15   2        1.39        1.92      2.18 o
  -6  15   2        1.82        1.30      2.06 o
  -5  15   2        5.46        3.96      1.39 o
  -4  15   2        1.44       -0.67      1.28 o
  -3  15   2       11.13       13.47      2.49 o
  -2  15   2       43.67       43.72      1.87 o
  -1  15   2        8.88        6.08      1.50 o
   0  15   2       54.00       45.51      1.85 o
   1  15   2        3.32        1.78      1.28 o
   2  15   2       48.80       49.64      2.51 o
   3  15   2        4.69        5.57      1.55 o
   4  15   2       37.79       38.51      3.29 o
   5  15   2        9.95        9.85      4.00 o
   6  15   2        2.02       -0.36      2.55 o
   7  15   2        4.89        2.19      2.60 o
   8  15   2       14.53       14.37      2.96 o
  -8  16   2        6.16        6.95      3.23 o
  -7  16   2       54.40       55.58      4.19 o
  -6  16   2       24.96       25.40      4.39 o
  -5  16   2        1.00        0.73      1.48 o
  -4  16   2       24.71       25.32      1.73 o
  -3  16   2        3.78        3.84      1.54 o
  -2  16   2        6.20        3.36      2.32 o
  -1  16   2       13.99       13.06      1.73 o
   0  16   2        0.26        0.77      1.83 o
   1  16   2       20.02       25.00      1.87 o
   2  16   2       51.18       51.88      2.08 o
   3  16   2       27.37       23.91      2.87 o
   4  16   2       17.96       19.62      2.61 o
   5  16   2        6.54        6.87      2.95 o
   6  16   2        7.32        5.18      3.09 o
   7  16   2        0.17       -0.31      3.02 o
  -7  17   2        6.78        6.03      2.73 o
  -6  17   2        5.33        6.95      2.63 o
  -5  17   2        0.11       -1.46      1.62 o
  -4  17   2        0.94        0.58      1.60 o
  -3  17   2       14.54       13.31      1.86 o
  -2  17   2       29.64       31.07      2.13 o
  -1  17   2       11.22        9.84      1.85 o
   0  17   2        3.11        1.93      1.73 o
   1  17   2        6.05        1.83      1.78 o
   2  17   2       19.18       20.43      3.01 o
   3  17   2        0.00       -0.78      1.78 o
   4  17   2       42.48       50.51      3.32 o
   5  17   2        3.63       -0.91      3.19 o
  -5  18   2        0.20       -0.72      2.82 o
  -4  18   2        1.23        1.29      1.87 o
  -3  18   2        0.01       -1.33      1.88 o
  -2  18   2        3.78        2.50      1.89 o
  -1  18   2       35.99       35.99      2.66 o
   0  18   2        0.37       -1.46      1.83 o
   1  18   2        5.87        6.35      2.01 o
   2  18   2        4.84        2.98      1.99 o
   3  18   2        2.72        0.57      1.94 o
   4  18   2        6.41        5.86      3.42 o
  -2  19   2        9.78        9.35      2.22 o
  -1  19   2        4.77        5.90      2.12 o
   0  19   2        5.84        4.87      2.14 o
   1  19   2        5.18        4.01      3.13 o
 -15   1   3        5.43        7.34      2.78 o
 -14   1   3        9.57       10.91      2.47 o
 -13   1   3        2.06        2.29      1.97 o
 -12   1   3        5.57        4.29      1.77 o
 -11   1   3        3.55        6.78      1.52 o
 -10   1   3        1.63        1.49      1.30 o
  -9   1   3        2.23       -0.32      1.17 o
  -8   1   3      153.10      152.55      3.54 o
  -7   1   3     1343.65     1289.61     18.62 o
  -6   1   3      128.12      140.40      1.94 o
  -5   1   3      114.64      123.14      2.14 o
  -4   1   3      146.46      146.30      2.13 o
  -3   1   3       48.15       60.64      1.25 o
  -2   1   3      566.78      564.67      5.65 o
  -1   1   3        3.67        1.95      0.31 o
   0   1   3     1131.10     1240.07     16.91 o
   1   1   3     1220.77     1294.95     17.98 o
   2   1   3     4956.71     5171.46     70.88 o
   3   1   3      458.78      500.74      6.43 o
   4   1   3       12.51       12.64      1.04 o
   5   1   3       21.02       22.17      1.38 o
   6   1   3      276.86      287.61      6.69 o
   7   1   3      133.85      143.68      6.52 o
   8   1   3        1.86        1.81      2.63 o
   9   1   3       53.51       53.72      4.53 o
  10   1   3       29.28       32.13      4.59 o
  11   1   3       12.76       11.65      6.09 o
  12   1   3        4.67        3.95      7.17 o
 -15   2   3       35.30       35.32      3.28 o
 -14   2   3      126.90      142.68      4.76 o
 -13   2   3       91.04      104.95      3.34 o
 -12   2   3      141.31      146.89      3.67 o
 -11   2   3       47.20       49.25      2.17 o
 -10   2   3      461.08      460.67      8.01 o
  -9   2   3      663.10      656.13     11.65 o
  -8   2   3      680.66      647.23     11.38 o
  -7   2   3      267.85      280.51      5.41 o
  -6   2   3     1024.91     1040.70     14.53 o
  -5   2   3     3150.01     3201.21     39.00 o
  -4   2   3       16.67       10.24      0.65 o
  -3   2   3       18.10        9.75      0.46 o
  -2   2   3      378.39      312.10      3.60 o
  -1   2   3       83.38       90.27      1.22 o
   0   2   3       27.52       25.38      0.69 o
   1   2   3      392.46      390.76      5.14 o
   2   2   3      116.49      106.90      1.55 o
   3   2   3        9.05       21.20      1.13 o
   4   2   3      861.79      857.48      9.90 o
   5   2   3      183.12      198.12      3.94 o
   6   2   3      671.30      713.24     15.03 o
   7   2   3      307.70      330.24     11.38 o
   8   2   3      131.54      134.71      6.67 o
   9   2   3       47.33       48.98      4.48 o
  10   2   3        4.59        4.75      5.59 o
  11   2   3       79.70       79.35      9.22 o
  12   2   3       13.43       11.74      7.63 o
 -15   3   3        3.81        3.70      2.76 o
 -14   3   3        0.34        0.56      2.00 o
 -13   3   3       29.41       30.16      2.14 o
 -12   3   3       26.76       25.35      2.07 o
 -11   3   3       47.31       52.13      2.23 o
 -10   3   3      120.30      121.91      3.93 o
  -9   3   3     2176.67     2084.61     34.55 o
  -8   3   3     1013.40     1043.90     17.74 o
  -7   3   3       67.74       56.60      1.21 o
  -6   3   3       37.95       54.63      1.29 o
  -5   3   3      415.25      458.28      5.84 o
  -4   3   3     2026.54     2115.45     31.48 o
  -3   3   3     2889.62     2928.83     34.10 o
  -2   3   3       98.45       87.78      1.32 o
  -1   3   3      149.20      139.57      1.81 o
   0   3   3     1664.90     1599.26     16.70 o
   1   3   3     3415.14     3606.29     40.13 o
   2   3   3      552.09      596.28      6.94 o
   3   3   3        2.90        0.30      0.48 o
   4   3   3      250.50      290.14      3.77 o
   5   3   3        5.23        4.47      1.29 o
   6   3   3      876.55      877.23     18.21 o
   7   3   3      911.87      935.92     27.84 o
   8   3   3       46.04       41.14      5.97 o
   9   3   3       85.76       81.53      7.74 o
  10   3   3       78.02       89.48      8.99 o
  11   3   3       21.58       17.73      7.06 o
  12   3   3        0.04       -2.91      7.22 o
 -15   4   3        4.85        1.79      2.69 o
 -14   4   3       37.08       36.31      2.55 o
 -13   4   3       30.46       36.19      2.32 o
 -12   4   3       88.53       85.95      3.50 o
 -11   4   3        3.14        3.52      1.52 o
 -10   4   3       40.85       43.63      2.18 o
  -9   4   3       33.70       37.13      1.74 o
  -8   4   3      200.73      195.96      5.58 o
  -7   4   3      129.01      136.44      2.88 o
  -6   4   3        2.93       -0.18      0.63 o
  -5   4   3        3.02        5.18      1.64 o
  -4   4   3     1639.01     1640.23     19.31 o
  -3   4   3     1275.00     1264.87     14.94 o
  -2   4   3       19.34       26.05      0.68 o
  -1   4   3       11.98        4.99      0.42 o
   0   4   3      392.48      448.58      6.33 o
   1   4   3     1220.07     1414.44     13.95 o
   2   4   3      178.90      151.55      1.72 o
   3   4   3       49.06       56.23      1.18 o
   4   4   3      290.10      304.22      5.48 o
   5   4   3      207.67      207.46      3.98 o
   6   4   3     1491.87     1550.08     69.20 o
   7   4   3      135.58      142.36      9.67 o
   8   4   3      164.48      162.30      8.66 o
   9   4   3       13.92       12.99      5.54 o
  10   4   3        0.16        1.86      5.38 o
  11   4   3        5.15        4.00      6.25 o
  12   4   3       14.60        9.38      8.01 o
 -15   5   3        1.42       -0.91      4.72 o
 -14   5   3        0.09       -0.77      2.24 o
 -13   5   3        0.33       -1.27      1.88 o
 -12   5   3        1.61        3.64      1.74 o
 -11   5   3        3.34        5.22      1.65 o
 -10   5   3       14.97        7.59      1.44 o
  -9   5   3      342.57      342.56      7.44 o
  -8   5   3       86.09       74.82      1.91 o
  -7   5   3        2.51        3.16      0.80 o
  -6   5   3        4.36        3.58      0.80 o
  -5   5   3      543.44      572.79      6.66 o
  -4   5   3       80.63      100.44      1.71 o
  -3   5   3       20.35       27.74      0.77 o
  -2   5   3     2250.84     2432.98     25.36 o
  -1   5   3      143.87      210.44      2.50 o
   0   5   3       77.59      106.47      3.00 o
   1   5   3       22.83       15.44      0.78 o
   2   5   3       87.34       95.95      1.28 o
   3   5   3      158.56      163.81      2.88 o
   4   5   3        0.59        3.01      0.95 o
   5   5   3       41.14       46.22      2.95 o
   6   5   3      833.12      808.92     14.63 o
   7   5   3        9.53       11.86      1.40 o
   8   5   3       12.75        3.79      4.50 o
   9   5   3        2.67       -2.18      5.11 o
  10   5   3       41.88       41.98      7.56 o
  11   5   3       48.21       40.34      8.45 o
  12   5   3        0.11       -7.02      7.02 o
 -14   6   3       17.60       13.43      2.60 o
 -13   6   3        7.89        7.07      2.10 o
 -12   6   3        0.01       -0.37      1.69 o
 -11   6   3       24.61       27.68      2.02 o
 -10   6   3      130.15      144.86      6.69 o
  -9   6   3      167.13      155.68      3.09 o
  -8   6   3        0.44       -0.61      0.82 o
  -7   6   3      189.83      182.97      4.49 o
  -6   6   3      187.49      175.00      3.88 o
  -5   6   3        3.12        4.02      0.54 o
  -4   6   3      957.36     1034.57     10.76 o
  -3   6   3     1643.94     1627.20     17.78 o
  -2   6   3       39.70       32.21      0.82 o
  -1   6   3     1105.93     1193.59     12.21 o
   0   6   3      236.33      258.93      3.03 o
   1   6   3       13.39       12.78      0.70 o
   2   6   3      112.78      121.72      1.64 o
   3   6   3       29.23       32.49      1.28 o
   4   6   3       50.86       54.72      2.22 o
   5   6   3       27.76       24.49      2.00 o
   6   6   3       97.97       96.39      2.26 o
   7   6   3       44.20       39.28      2.20 o
   8   6   3       57.45       58.85      4.13 o
   9   6   3       12.75       16.35      6.17 o
  10   6   3       56.92       58.76      8.54 o
  11   6   3        3.28       -5.81      6.81 o
 -14   7   3        8.63        6.62      2.59 o
 -13   7   3       15.49        9.26      2.35 o
 -12   7   3        7.95        6.84      1.92 o
 -11   7   3        4.70        8.23      2.13 o
 -10   7   3       32.14       40.35      2.83 o
  -9   7   3      200.99      207.17      4.00 o
  -8   7   3      207.06      207.76      4.04 o
  -7   7   3       58.89       56.66      1.83 o
  -6   7   3        0.70        0.25      0.84 o
  -5   7   3       72.10       62.48      1.12 o
  -4   7   3       68.01       96.93      1.47 o
  -3   7   3      192.56      207.86      3.01 o
  -2   7   3      660.41      618.10      8.50 o
  -1   7   3      169.65      171.34      2.31 o
   0   7   3      827.63      822.17      8.61 o
   1   7   3     1713.09     1782.98     19.54 o
   2   7   3      291.61      256.59      3.30 o
   3   7   3       18.60       25.22      1.05 o
   4   7   3      127.77      118.65      2.68 o
   5   7   3       20.08       16.94      1.18 o
   6   7   3      181.51      180.57      3.54 o
   7   7   3       19.22       18.88      1.32 o
   8   7   3       55.99       55.42      7.36 o
   9   7   3      107.40       99.54      9.29 o
  10   7   3       68.90       72.92      8.92 o
  11   7   3       16.72       10.78      7.81 o
 -14   8   3       67.30       72.57      3.82 o
 -13   8   3       13.60       21.40      3.26 o
 -12   8   3       26.32       23.90      2.36 o
 -11   8   3       41.85       43.80      2.83 o
 -10   8   3       10.00       10.38      2.10 o
  -9   8   3       50.69       44.60      1.81 o
  -8   8   3       28.42       27.73      1.54 o
  -7   8   3      157.70      159.74      3.42 o
  -6   8   3      221.30      232.79      3.87 o
  -5   8   3     1516.72     1514.68     17.49 o
  -4   8   3     1062.17     1030.16     10.46 o
  -3   8   3      235.59      216.69      2.64 o
  -2   8   3      153.87      155.49      2.08 o
  -1   8   3      450.02      401.32      4.27 o
   0   8   3       61.80       82.53      1.48 o
   1   8   3       92.68      110.50      1.89 o
   2   8   3      418.83      437.63      5.25 o
   3   8   3      181.46      165.49      2.85 o
   4   8   3      701.31      689.59     11.06 o
   5   8   3      642.31      606.32      9.80 o
   6   8   3      167.60      161.54      3.39 o
   7   8   3        0.82        0.78      1.06 o
   8   8   3        7.45        6.97      5.31 o
   9   8   3       42.53       31.97      7.47 o
  10   8   3       31.46       26.77      7.18 o
  11   8   3       20.05       14.17      7.68 o
 -13   9   3       24.98       24.41      2.84 o
 -12   9   3        0.03        0.30      2.41 o
 -11   9   3       43.31       46.44      3.12 o
 -10   9   3      155.60      151.07      4.94 o
  -9   9   3      258.43      267.21      9.08 o
  -8   9   3      171.05      177.27      3.78 o
  -7   9   3       37.65       37.14      1.71 o
  -6   9   3       28.34       21.20      1.26 o
  -5   9   3      647.51      636.95      7.79 o
  -4   9   3      189.89      197.18      2.70 o
  -3   9   3      259.42      282.63      3.97 o
  -2   9   3      134.64      146.21      2.14 o
  -1   9   3        1.48        1.57      0.61 o
   0   9   3       57.35       46.82      1.36 o
   1   9   3      180.71      166.78      2.35 o
   2   9   3       94.32       85.60      2.41 o
   3   9   3       49.91       41.38      1.80 o
   4   9   3       16.42       14.89      1.31 o
   5   9   3       18.94       18.67      1.37 o
   6   9   3        1.37        0.14      1.15 o
   7   9   3       75.68       73.93      3.24 o
   8   9   3       71.46       73.65      8.44 o
   9   9   3        6.63        5.24      6.24 o
  10   9   3       34.43       34.60      8.26 o
 -13  10   3        1.61        1.79      2.94 o
 -12  10   3        0.13        1.20      2.65 o
 -11  10   3        7.15       11.09      2.48 o
 -10  10   3        0.14        0.67      1.29 o
  -9  10   3       19.42       14.33      1.60 o
  -8  10   3       37.70       37.89      2.53 o
  -7  10   3      112.63      119.06      2.67 o
  -6  10   3       42.65       40.45      1.57 o
  -5  10   3       84.18       75.78      1.67 o
  -4  10   3      122.75      133.36      2.24 o
  -3  10   3      116.26      119.80      1.95 o
  -2  10   3        1.86        3.40      0.72 o
  -1  10   3       11.30        7.82      0.79 o
   0  10   3        3.08        1.51      0.73 o
   1  10   3        1.35       -0.15      0.77 o
   2  10   3       39.53       40.15      1.33 o
   3  10   3        3.82        5.32      0.89 o
   4  10   3        4.71        5.03      1.25 o
   5  10   3       77.64       73.18      2.37 o
   6  10   3      290.42      283.30      6.47 o
   7  10   3        9.93        8.36      2.20 o
   8  10   3        3.56        1.46      1.58 o
   9  10   3        0.48       -0.80      6.38 o
  10  10   3        4.94        6.25      7.52 o
 -12  11   3        4.22        2.39      2.79 o
 -11  11   3       36.31       45.62      3.31 o
 -10  11   3        0.67       -0.24      1.44 o
  -9  11   3        3.01        2.29      1.48 o
  -8  11   3        7.81        6.90      1.55 o
  -7  11   3       23.39       20.10      1.77 o
  -6  11   3        0.02       -0.34      1.09 o
  -5  11   3        0.31        1.25      0.88 o
  -4  11   3       55.62       57.55      1.72 o
  -3  11   3       87.53       89.22      1.89 o
  -2  11   3       56.22       58.87      1.82 o
  -1  11   3       67.70       70.73      1.69 o
   0  11   3       35.34       37.87      1.20 o
   1  11   3        5.41        4.68      0.93 o
   2  11   3        0.00       -0.83      0.83 o
   3  11   3       40.10       37.41      1.35 o
   4  11   3       11.91        8.77      1.88 o
   5  11   3        0.36       -1.70      1.70 o
   6  11   3       36.55       30.45      2.57 o
   7  11   3        0.87       -0.24      1.90 o
   8  11   3       11.92       10.63      6.11 o
   9  11   3        3.57       -1.59      7.43 o
 -12  12   3        5.74        5.24      3.26 o
 -11  12   3       21.91       21.76      1.84 o
 -10  12   3        6.97        3.85      1.76 o
  -9  12   3       25.40       28.04      2.29 o
  -8  12   3        6.60        4.25      1.63 o
  -7  12   3       11.60       10.15      1.78 o
  -6  12   3        5.73        3.01      1.38 o
  -5  12   3       27.33       26.00      1.32 o
  -4  12   3       79.12       79.74      2.25 o
  -3  12   3      128.32      134.36      3.14 o
  -2  12   3       62.43       52.86      2.80 o
  -1  12   3      216.60      199.07      3.92 o
   0  12   3       22.95       26.14      1.21 o
   1  12   3        0.61       -0.01      0.90 o
   2  12   3        7.36        5.46      0.99 o
   3  12   3       45.72       47.77      2.21 o
   4  12   3       88.49       92.82      6.07 o
   5  12   3       35.23       33.88      2.57 o
   6  12   3       20.10       19.91      2.38 o
   7  12   3        2.10        1.66      2.07 o
   8  12   3        0.73        0.94      2.24 o
   9  12   3        2.62        0.16      8.29 o
 -11  13   3       20.58       25.61      3.87 o
 -10  13   3       40.62       47.17      3.34 o
  -9  13   3       94.33      113.46      7.53 o
  -8  13   3       42.48       43.73      3.83 o
  -7  13   3        0.43       -0.64      1.80 o
  -6  13   3       12.44       15.33      2.44 o
  -5  13   3       28.31       23.57      1.38 o
  -4  13   3       14.74       17.35      1.29 o
  -3  13   3      154.78      144.11      4.12 o
  -2  13   3       50.26       45.10      1.69 o
  -1  13   3        0.84        1.47      1.09 o
   0  13   3      118.10      109.63      2.44 o
   1  13   3       34.10       32.17      2.34 o
   2  13   3        0.01        0.08      1.04 o
   3  13   3       23.58       23.48      2.14 o
   4  13   3       53.98       47.83      3.02 o
   5  13   3        0.02       -1.83      2.17 o
   6  13   3        5.06        4.05      2.17 o
   7  13   3       22.98       22.94      2.68 o
   8  13   3       22.96       29.11      3.11 o
 -10  14   3        2.39        2.61      2.28 o
  -9  14   3        0.04       -0.49      2.10 o
  -8  14   3       12.93       16.08      2.75 o
  -7  14   3      145.29      154.11      4.60 o
  -6  14   3       14.91       15.90      2.21 o
  -5  14   3       36.48       41.20      1.87 o
  -4  14   3       66.77       61.05      2.01 o
  -3  14   3       71.43       66.46      2.62 o
  -2  14   3       12.60       16.24      1.64 o
  -1  14   3        0.26       -0.98      1.89 o
   0  14   3       34.39       32.89      1.67 o
   1  14   3        9.42       12.03      1.26 o
   2  14   3      129.99      156.73      6.37 o
   3  14   3       59.29       64.11      2.47 o
   4  14   3        0.20       -0.33      2.48 o
   5  14   3       17.77       23.60      2.81 o
   6  14   3       60.99       66.21      5.76 o
   7  14   3        0.01       -2.51      2.51 o
   8  14   3        0.22       -1.87      5.59 o
  -9  15   3        0.05        0.38      2.40 o
  -8  15   3        6.93        9.16      2.41 o
  -7  15   3       29.08       36.25      2.82 o
  -6  15   3        6.67        3.73      2.23 o
  -5  15   3        0.13       -0.79      1.87 o
  -4  15   3       10.60       12.19      1.50 o
  -3  15   3        0.20        0.28      1.99 o
  -2  15   3        7.95       11.95      1.62 o
  -1  15   3        9.35       10.19      1.99 o
   0  15   3        0.00       -1.34      1.34 o
   1  15   3       32.56       34.17      1.95 o
   2  15   3       42.65       51.05      2.01 o
   3  15   3        6.24        6.17      2.26 o
   4  15   3        5.04        5.62      3.03 o
   5  15   3        1.23       -2.56      2.56 o
   6  15   3       17.43       17.14      4.01 o
   7  15   3        0.10       -3.18      3.18 o
  -8  16   3        3.81        0.44      2.60 o
  -7  16   3        1.34        1.51      2.40 o
  -6  16   3        2.12        3.85      2.44 o
  -5  16   3        0.30       -1.55      1.61 o
  -4  16   3        5.30        6.30      1.65 o
  -3  16   3        0.29       -0.78      1.62 o
  -2  16   3        7.93        6.28      1.71 o
  -1  16   3       11.09        8.95      1.69 o
   0  16   3       25.44       19.55      1.89 o
   1  16   3        7.15        4.55      1.75 o
   2  16   3       21.94       22.99      1.79 o
   3  16   3       59.98       56.73      2.53 o
   4  16   3       16.14       18.02      6.90 o
   5  16   3       20.67       19.86      3.35 o
   6  16   3        0.66       -4.39      4.39 o
  -7  17   3        0.01       -2.16      2.65 o
  -6  17   3        5.70        4.60      2.70 o
  -5  17   3        5.66        3.44      1.92 o
  -4  17   3        2.65        0.34      1.75 o
  -3  17   3       11.69        9.41      2.08 o
  -2  17   3        1.43       -0.67      1.76 o
  -1  17   3       11.01       13.46      1.95 o
   0  17   3        0.92       -0.45      1.74 o
   1  17   3        3.86        2.59      1.90 o
   2  17   3        2.00        0.97      1.71 o
   3  17   3        9.05       11.00      2.08 o
   4  17   3        0.55       -0.59      3.13 o
  -5  18   3        6.37        8.86      2.03 o
  -4  18   3        2.90        2.67      1.94 o
  -3  18   3        0.02       -0.26      1.89 o
  -2  18   3        4.44        2.70      1.96 o
  -1  18   3       23.60       26.04      2.60 o
   0  18   3        0.12       -0.96      1.96 o
   1  18   3        3.02        3.16      2.06 o
   2  18   3        4.06        5.98      2.42 o
 -15   0   4       57.65       62.81      5.00 o
 -14   0   4      295.62      313.46     10.17 o
 -13   0   4      275.31      288.94      9.38 o
 -12   0   4       54.20       54.11      4.54 o
 -11   0   4     1346.65     1289.54     38.37 o
 -10   0   4      863.95      839.63     25.63 o
  -9   0   4     1993.40     1959.67     39.85 o
  -8   0   4      419.58      410.82      9.34 o
  -7   0   4        2.36        2.72      1.10 o
  -6   0   4       20.38       15.90      0.71 o
  -5   0   4     2152.21     2026.24     32.54 o
  -4   0   4       53.66       31.56      1.06 o
  -3   0   4     2031.37     1877.08     24.43 o
  -2   0   4     1310.19     1325.13     23.34 o
  -1   0   4      856.36      811.30     12.25 o
   0   0   4      784.41      855.59     26.32 o
   1   0   4      809.62      802.59     18.78 o
   2   0   4      887.13      966.49     22.07 o
   3   0   4      162.58      202.72      3.45 o
   4   0   4        0.24        0.86      3.25 o
   5   0   4     1178.83     1253.78     51.47 o
   6   0   4      859.30      884.10     37.46 o
   7   0   4      103.86       93.74      8.56 o
   8   0   4        0.13       -3.16      4.13 o
   9   0   4       14.74        7.54      5.22 o
  10   0   4        2.77        8.83      5.99 o
 -15   1   4       32.34       36.03      3.21 o
 -14   1   4        1.86        2.29      2.29 o
 -13   1   4       12.98       11.60      2.55 o
 -12   1   4        6.80        4.60      1.85 o
 -11   1   4       36.99       34.01      3.94 o
 -10   1   4      481.71      455.23      8.65 o
  -9   1   4      508.45      483.90      8.97 o
  -8   1   4     1588.63     1499.36     21.69 o
  -7   1   4      827.14      751.82      8.83 o
  -6   1   4      914.66      926.23      9.21 o
  -5   1   4       61.92       51.35      1.07 o
  -4   1   4       24.27       19.51      0.62 o
  -3   1   4      798.79      852.44      8.48 o
  -2   1   4       58.28       70.57      1.16 o
  -1   1   4      382.31      468.29      5.36 o
   0   1   4      110.31       99.67      1.57 o
   1   1   4     4389.74     4650.94     62.61 o
   2   1   4      700.26      708.60     10.17 o
   3   1   4       44.75       46.78      0.97 o
   4   1   4      106.97      116.28      4.02 o
   5   1   4       82.80       86.61      5.29 o
   6   1   4      918.31      900.46     27.01 o
   7   1   4        5.39        8.37      3.22 o
   8   1   4        1.49       -3.11      3.29 o
   9   1   4       18.07       16.79      4.11 o
  10   1   4       62.63       67.98      8.36 o
  11   1   4        3.45        5.27      7.52 o
 -15   2   4        0.53        0.05      2.60 o
 -14   2   4        2.30        1.53      2.40 o
 -13   2   4       48.85       42.88      2.45 o
 -12   2   4      104.59      107.19      3.31 o
 -11   2   4        8.17        8.16      1.65 o
 -10   2   4        1.69        1.26      1.42 o
  -9   2   4       50.63       49.52      2.14 o
  -8   2   4      412.81      418.27      7.80 o
  -7   2   4        0.24        1.17      0.62 o
  -6   2   4       46.06       36.89      1.72 o
  -5   2   4       47.53       52.84      1.28 o
  -4   2   4        0.09        0.84      0.45 o
  -3   2   4      313.10      254.46      3.45 o
  -2   2   4      647.07      644.27      7.47 o
  -1   2   4       35.32       27.40      0.75 o
   0   2   4     1322.24     1399.90     19.00 o
   1   2   4     1709.86     1850.48     26.13 o
   2   2   4      127.70      126.61      2.09 o
   3   2   4       52.61       58.68      1.53 o
   4   2   4        0.65       -0.13      0.86 o
   5   2   4       13.95       12.90      3.03 o
   6   2   4       11.89       11.62      3.17 o
   7   2   4       21.98       19.07      3.57 o
   8   2   4       41.80       35.42      4.21 o
   9   2   4        5.20        2.61      5.25 o
  10   2   4        6.51        6.54      6.17 o
  11   2   4        2.14        0.86      7.26 o
 -15   3   4        0.61        0.63      2.74 o
 -14   3   4        0.46       -0.79      2.01 o
 -13   3   4       22.87       25.03      2.19 o
 -12   3   4        2.62        2.96      1.60 o
 -11   3   4       13.69       12.14      1.75 o
 -10   3   4       96.71       93.38      3.11 o
  -9   3   4       94.86       90.30      2.86 o
  -8   3   4      262.55      262.30      4.32 o
  -7   3   4        0.04        0.22      0.72 o
  -6   3   4       34.02       32.44      0.84 o
  -5   3   4        1.00        0.12      0.45 o
  -4   3   4       11.88       20.99      1.67 o
  -3   3   4      372.64      389.66      5.48 o
  -2   3   4      335.15      384.80      4.67 o
  -1   3   4       46.94       47.47      0.98 o
   0   3   4      486.49      486.75      5.02 o
   1   3   4     1272.93     1336.16     15.15 o
   2   3   4      144.68      164.50      2.29 o
   3   3   4       38.98       37.43      0.92 o
   4   3   4      132.26      115.55      3.31 o
   5   3   4       13.42       11.29      1.12 o
   6   3   4      178.79      182.35      7.86 o
   7   3   4       31.47       38.05      5.77 o
   8   3   4        1.05        1.27      5.13 o
   9   3   4        5.47        7.60      6.02 o
  10   3   4        7.64        2.23      6.61 o
  11   3   4        0.00       -0.80      7.43 o
 -15   4   4        1.92       -0.52      2.44 o
 -14   4   4       20.55       24.42      2.41 o
 -13   4   4       53.99       59.36      2.93 o
 -12   4   4       42.41       46.15      2.45 o
 -11   4   4      116.91      119.06      4.84 o
 -10   4   4        1.63        2.75      1.41 o
  -9   4   4      200.32      197.35      5.06 o
  -8   4   4       35.95       30.21      1.27 o
  -7   4   4        6.82        8.95      0.92 o
  -6   4   4      236.75      228.59      3.18 o
  -5   4   4       64.56       47.61      1.13 o
  -4   4   4       51.17       74.87      1.46 o
  -3   4   4      527.35      484.97      5.57 o
  -2   4   4       24.24       13.04      0.69 o
  -1   4   4      163.66      159.02      2.16 o
   0   4   4      126.00      149.77      2.35 o
   1   4   4        7.02        8.85      0.93 o
   2   4   4      155.39      189.35      2.57 o
   3   4   4      114.47      107.38      1.77 o
   4   4   4      391.35      380.83      8.30 o
   5   4   4      402.71      395.09      9.62 o
   6   4   4      210.60      206.81     12.33 o
   7   4   4      547.99      511.09     24.16 o
   8   4   4      142.48      128.82     10.94 o
   9   4   4       52.89       50.13      8.01 o
  10   4   4        5.31       -2.09      6.70 o
  11   4   4        1.69        0.25      6.99 o
 -15   5   4       46.65       57.01      5.06 o
 -14   5   4        0.91        0.69      2.02 o
 -13   5   4        8.23        6.09      2.06 o
 -12   5   4        2.96        3.39      1.85 o
 -11   5   4        0.89        0.94      1.46 o
 -10   5   4      341.34      346.56      6.51 o
  -9   5   4      308.31      309.44      5.77 o
  -8   5   4      302.12      287.07      5.45 o
  -7   5   4       89.16       72.52      4.02 o
  -6   5   4      570.75      588.50      7.54 o
  -5   5   4       60.92       74.00      2.30 o
  -4   5   4      560.01      643.08      7.89 o
  -3   5   4      570.88      593.34      6.74 o
  -2   5   4       16.75       12.90      0.66 o
  -1   5   4      639.13      606.15      7.45 o
   0   5   4     1145.18     1208.85     12.79 o
   1   5   4     2448.20     2468.13     24.26 o
   2   5   4      848.27      721.31     10.30 o
   3   5   4      673.06      665.37      8.87 o
   4   5   4      125.71      120.36      4.05 o
   5   5   4        0.08        1.15      1.27 o
   6   5   4      195.99      189.07     11.91 o
   7   5   4       20.75       19.18      5.75 o
   8   5   4      109.65      119.95     10.33 o
   9   5   4       19.64        7.81      6.04 o
  10   5   4       82.31       75.08      9.31 o
  11   5   4       33.23       31.97      8.31 o
 -14   6   4       41.74       55.03      6.65 o
 -13   6   4       10.48        7.53      2.13 o
 -12   6   4      147.85      143.53      4.11 o
 -11   6   4      119.16      107.18      3.46 o
 -10   6   4       59.55       59.06      3.13 o
  -9   6   4        2.81       -0.79      0.92 o
  -8   6   4      106.68       94.64      2.57 o
  -7   6   4      126.39      120.43      2.96 o
  -6   6   4      200.40      204.14      2.98 o
  -5   6   4      632.37      623.44      7.77 o
  -4   6   4      723.87      690.77      8.51 o
  -3   6   4       22.29       14.98      0.74 o
  -2   6   4      424.58      394.04      4.65 o
  -1   6   4      368.28      286.88      3.37 o
   0   6   4        0.08       -0.08      0.56 o
   1   6   4      130.67      133.27      2.28 o
   2   6   4      306.41      299.61      5.11 o
   3   6   4      312.77      304.08      5.06 o
   4   6   4      652.90      622.31     16.71 o
   5   6   4      743.92      758.44     17.93 o
   6   6   4      263.14      257.97      6.78 o
   7   6   4       39.74       37.40      6.34 o
   8   6   4       18.25       18.73      5.77 o
   9   6   4        2.38       -0.57      6.42 o
  10   6   4        1.31       -6.15      6.15 o
  11   6   4        0.13       -4.38      8.02 o
 -14   7   4        0.61       -1.24      2.34 o
 -13   7   4        4.04        4.16      2.14 o
 -12   7   4        2.07        0.61      1.83 o
 -11   7   4        0.62        0.62      1.98 o
 -10   7   4       66.69       65.23      1.92 o
  -9   7   4      217.36      223.66      4.36 o
  -8   7   4        6.35        5.55      1.07 o
  -7   7   4       37.71       35.37      2.69 o
  -6   7   4      185.76      178.65      2.99 o
  -5   7   4       81.25       87.42      1.75 o
  -4   7   4        7.81       10.60      0.78 o
  -3   7   4       39.06       42.08      1.27 o
  -2   7   4       76.88       83.59      1.47 o
  -1   7   4       10.76        5.27      0.65 o
   0   7   4      138.02      112.43      2.30 o
   1   7   4      206.15      206.90      2.88 o
   2   7   4       34.15       34.07      1.83 o
   3   7   4      612.27      611.29     11.93 o
   4   7   4      154.34      157.16      4.13 o
   5   7   4      101.67      114.77      4.21 o
   6   7   4        2.72        2.15      1.15 o
   7   7   4       43.21       35.81      6.52 o
   8   7   4        1.44        2.57      5.45 o
   9   7   4        5.88        5.34      6.11 o
  10   7   4       54.27       46.82      8.94 o
 -14   8   4        4.74        4.69      2.85 o
 -13   8   4        1.71        0.77      2.22 o
 -12   8   4        0.60       -1.37      2.28 o
 -11   8   4        3.11        0.38      2.03 o
 -10   8   4        0.22        0.74      1.11 o
  -9   8   4        0.67        0.16      1.13 o
  -8   8   4       57.86       61.45      2.65 o
  -7   8   4       16.21       15.22      1.31 o
  -6   8   4      134.73      134.09      2.85 o
  -5   8   4       21.81       20.06      0.97 o
  -4   8   4      101.92       86.32      1.67 o
  -3   8   4      113.67      127.49      1.94 o
  -2   8   4       17.42       14.51      0.81 o
  -1   8   4        4.22        6.53      0.78 o
   0   8   4        0.19        0.09      0.70 o
   1   8   4       36.71       40.28      1.38 o
   2   8   4       27.18       24.37      1.41 o
   3   8   4       22.63       24.00      2.18 o
   4   8   4        0.03       -0.41      1.11 o
   5   8   4       89.91       85.63      4.85 o
   6   8   4      105.96      101.24      5.61 o
   7   8   4       14.24       13.43      2.02 o
   8   8   4        0.01        0.05      6.15 o
   9   8   4        0.08       -0.93      6.90 o
  10   8   4        2.06        8.10      7.63 o
 -13   9   4       22.30       23.73      4.36 o
 -12   9   4        4.32        5.24      2.48 o
 -11   9   4       13.67       19.47      2.56 o
 -10   9   4        0.62        1.75      1.25 o
  -9   9   4       64.39       68.56      2.34 o
  -8   9   4      153.60      151.28      4.49 o
  -7   9   4        1.15        2.74      1.23 o
  -6   9   4       37.85       34.61      1.26 o
  -5   9   4      391.74      401.14      4.81 o
  -4   9   4      948.71      938.27     10.68 o
  -3   9   4       12.46       13.00      0.84 o
  -2   9   4       13.02       11.22      0.97 o
  -1   9   4       50.78       52.42      1.29 o
   0   9   4       14.50       14.36      0.95 o
   1   9   4       21.22       22.23      1.25 o
   2   9   4       36.05       35.95      1.46 o
   3   9   4        8.30        9.91      1.23 o
   4   9   4      249.52      237.04      4.70 o
   5   9   4       78.02       80.91      3.84 o
   6   9   4        3.67        4.59      4.39 o
   7   9   4       15.35       18.64      4.12 o
   8   9   4       11.66        3.02      6.43 o
   9   9   4        2.34       -2.64      7.29 o
 -13  10   4        0.03       -0.39      2.87 o
 -12  10   4       45.22       50.11      3.53 o
 -11  10   4       66.43       73.43      2.42 o
 -10  10   4      102.12      106.76      4.39 o
  -9  10   4       79.74       78.93      5.23 o
  -8  10   4       22.67       25.84      1.80 o
  -7  10   4       19.52       11.88      1.48 o
  -6  10   4        2.09        4.67      0.82 o
  -5  10   4      377.13      358.14      5.04 o
  -4  10   4      728.85      711.33      8.36 o
  -3  10   4        3.81        3.17      1.02 o
  -2  10   4      176.82      177.02      2.90 o
  -1  10   4      770.31      737.27      8.07 o
   0  10   4       43.86       45.92      1.38 o
   1  10   4       37.43       37.91      1.33 o
   2  10   4       17.80       15.75      1.23 o
   3  10   4       10.18       12.05      1.09 o
   4  10   4      155.93      154.69      7.77 o
   5  10   4       50.31       54.09      5.32 o
   6  10   4       13.99       13.03      2.38 o
   7  10   4       22.42       27.42      2.48 o
   8  10   4        1.67       -7.06      7.06 o
   9  10   4        7.36        7.26      7.70 o
 -12  11   4       12.56       17.71      3.83 o
 -11  11   4       78.95       81.41      3.77 o
 -10  11   4      101.77      112.73      5.13 o
  -9  11   4      181.52      188.90      4.36 o
  -8  11   4      104.61       99.93      4.43 o
  -7  11   4       63.77       70.08      2.50 o
  -6  11   4      134.53      136.85      2.66 o
  -5  11   4        2.42        1.96      0.95 o
  -4  11   4       17.50       20.24      1.12 o
  -3  11   4      209.69      206.45      3.14 o
  -2  11   4      286.01      274.17      3.85 o
  -1  11   4        1.92        2.57      0.97 o
   0  11   4      137.57      132.70      3.20 o
   1  11   4      123.53      131.87      2.58 o
   2  11   4       36.81       36.34      1.56 o
   3  11   4      260.35      251.39      4.24 o
   4  11   4       10.80       13.97      2.79 o
   5  11   4       10.25        9.41      2.09 o
   6  11   4        4.35        1.99      2.35 o
   7  11   4       20.00       27.78      2.80 o
   8  11   4        6.53        6.50      1.97 o
 -12  12   4       98.11      120.50      5.38 o
 -11  12   4       17.21       15.07      1.97 o
 -10  12   4        6.50        8.53      2.73 o
  -9  12   4       26.28       23.79      2.03 o
  -8  12   4        9.73       11.32      2.28 o
  -7  12   4       43.39       49.54      3.23 o
  -6  12   4        2.36        3.83      1.12 o
  -5  12   4        0.01       -0.52      1.06 o
  -4  12   4      156.82      156.42      2.76 o
  -3  12   4       68.23       70.73      1.77 o
  -2  12   4       46.32       41.91      2.45 o
  -1  12   4      101.63       95.08      2.25 o
   0  12   4        5.63        3.24      1.02 o
   1  12   4        2.22        3.31      1.29 o
   2  12   4        0.11       -0.92      1.89 o
   3  12   4        2.96        2.91      1.74 o
   4  12   4        4.79        5.16      2.19 o
   5  12   4       41.13       45.52      7.58 o
   6  12   4       16.87       12.76      6.22 o
   7  12   4        4.02        1.12      3.83 o
   8  12   4        1.02        0.21      2.26 o
 -11  13   4        1.36        1.02      2.37 o
 -10  13   4        4.72        7.23      2.15 o
  -9  13   4        7.95        9.38      2.09 o
  -8  13   4       21.54       24.08      2.33 o
  -7  13   4        9.73       11.61      1.94 o
  -6  13   4        5.49        5.53      1.27 o
  -5  13   4        0.38       -0.37      1.28 o
  -4  13   4        7.64        7.90      1.19 o
  -3  13   4       42.90       40.36      1.66 o
  -2  13   4      106.14       96.48      2.77 o
  -1  13   4        9.61        7.41      1.28 o
   0  13   4       14.51        9.36      1.31 o
   1  13   4        0.44        0.02      1.18 o
   2  13   4       24.00       28.38      3.03 o
   3  13   4       22.16       23.19      1.66 o
   4  13   4        1.02        1.05      2.32 o
   5  13   4       16.95       19.08      4.49 o
   6  13   4        0.00       -1.96      2.65 o
   7  13   4        3.28        0.28      3.87 o
   8  13   4        0.04        0.41      2.77 o
 -10  14   4        1.16        0.35      2.31 o
  -9  14   4       42.79       57.14      4.17 o
  -8  14   4       27.32       33.08      2.67 o
  -7  14   4        0.00       -1.77      2.04 o
  -6  14   4       18.78       22.08      2.21 o
  -5  14   4        9.73        9.70      1.53 o
  -4  14   4        1.61        2.24      1.30 o
  -3  14   4       12.07       11.22      1.39 o
  -2  14   4       59.81       56.42      2.19 o
  -1  14   4        2.30        2.28      1.51 o
   0  14   4        1.20        0.31      1.67 o
   1  14   4       15.91       11.87      2.06 o
   2  14   4       50.32       45.72      2.44 o
   3  14   4       76.09       79.43      2.79 o
   4  14   4        7.52        5.47      2.94 o
   5  14   4        2.83       -2.50      2.50 o
   6  14   4        1.06       -1.82      5.07 o
   7  14   4        0.12       -1.64      4.62 o
  -9  15   4        3.13        2.56      2.46 o
  -8  15   4        0.01        1.07      2.38 o
  -7  15   4        0.79        2.34      2.33 o
  -6  15   4       21.50       24.45      2.68 o
  -5  15   4        0.13        0.51      1.50 o
  -4  15   4        1.12        0.90      1.57 o
  -3  15   4        0.23        0.27      1.59 o
  -2  15   4        3.73        0.20      1.51 o
  -1  15   4       49.87       55.88      2.32 o
   0  15   4        4.50        3.46      1.61 o
   1  15   4        3.25        0.04      1.63 o
   2  15   4        9.55       12.88      3.07 o
   3  15   4       57.13       62.92      3.00 o
   4  15   4        1.26       -0.68      4.55 o
   5  15   4       25.40       27.29      3.30 o
   6  15   4       13.42       12.84      8.09 o
  -8  16   4       16.22       11.29      2.83 o
  -7  16   4        2.67        3.77      2.84 o
  -6  16   4        0.05       -1.50      1.58 o
  -5  16   4       12.44       11.75      1.87 o
  -4  16   4       27.35       24.99      2.03 o
  -3  16   4       17.53       23.57      2.03 o
  -2  16   4       18.08       18.93      1.94 o
  -1  16   4       14.83       14.10      1.91 o
   0  16   4        0.15       -0.55      1.74 o
   1  16   4       11.87       14.92      2.19 o
   2  16   4        7.23        9.68      2.18 o
   3  16   4        0.44       -0.16      3.16 o
   4  16   4        4.68        8.31      3.35 o
   5  16   4       41.38       52.02      5.25 o
  -6  17   4       14.23       11.14      1.85 o
  -5  17   4        0.43       -0.94      2.17 o
  -4  17   4        8.89        8.76      1.98 o
  -3  17   4       14.11       13.25      2.03 o
  -2  17   4        4.24        1.90      2.28 o
  -1  17   4        5.38        4.57      2.17 o
   0  17   4       20.44       24.31      2.45 o
   1  17   4       30.65       33.72      2.58 o
   2  17   4        6.17        7.30      2.27 o
   3  17   4        0.02        0.54      3.46 o
  -4  18   4        0.40       -0.87      2.02 o
  -3  18   4        7.42        6.91      2.15 o
  -2  18   4       12.74        9.79      2.15 o
  -1  18   4        2.90        2.91      2.12 o
   0  18   4        8.42       10.76      2.37 o
 -15   1   5        0.02        0.59      2.72 o
 -14   1   5       72.08       65.42      3.82 o
 -13   1   5      122.47      143.04      5.51 o
 -12   1   5       13.89       16.94      1.97 o
 -11   1   5        2.75        3.17      1.58 o
 -10   1   5       46.25       48.53      2.27 o
  -9   1   5        3.41        6.31      1.33 o
  -8   1   5      526.80      492.11      7.48 o
  -7   1   5      325.79      319.92      4.11 o
  -6   1   5      240.60      229.33      3.08 o
  -5   1   5        0.30        0.14      0.45 o
  -4   1   5      421.07      415.32      4.17 o
  -3   1   5      320.62      318.88      3.48 o
  -2   1   5        1.47        3.39      0.51 o
  -1   1   5       99.52      133.53      1.85 o
   0   1   5      441.59      504.27      7.73 o
   1   1   5      746.13      750.82     12.39 o
   2   1   5      364.85      359.51      6.43 o
   3   1   5       48.93       54.75      2.73 o
   4   1   5      250.00      267.05      6.15 o
   5   1   5      115.51      116.68      6.86 o
   6   1   5       23.41       18.76      3.72 o
   7   1   5      220.05      213.54      9.52 o
   8   1   5        0.09       -5.06      5.56 o
   9   1   5       20.92       19.30      7.45 o
  10   1   5        0.70       -0.64      7.61 o
 -15   2   5       27.49       30.33      3.07 o
 -14   2   5      109.63      117.61      5.86 o
 -13   2   5      150.08      161.77      5.89 o
 -12   2   5       68.45       61.86      2.81 o
 -11   2   5      840.10      808.52     26.26 o
 -10   2   5       75.49       65.25      2.56 o
  -9   2   5       36.39       32.41      1.82 o
  -8   2   5      127.09      120.42      2.55 o
  -7   2   5      249.12      249.85      3.63 o
  -6   2   5      181.66      183.63      2.82 o
  -5   2   5        1.73        3.40      0.57 o
  -4   2   5      142.05      111.53      1.74 o
  -3   2   5      739.73      720.66      7.82 o
  -2   2   5      223.30      218.73      2.72 o
  -1   2   5     1060.13     1099.16     12.20 o
   0   2   5      443.62      435.74      6.33 o
   1   2   5      435.16      445.56      8.19 o
   2   2   5      518.31      556.40      9.43 o
   3   2   5       38.49       38.66      1.46 o
   4   2   5      162.20      144.46      4.00 o
   5   2   5      539.76      540.78     17.51 o
   6   2   5       83.92       72.55      5.28 o
   7   2   5      308.74      300.77     17.05 o
   8   2   5       25.43       30.02      7.29 o
   9   2   5       59.52       55.19      8.88 o
  10   2   5        0.95       -5.16      6.81 o
  11   2   5       26.87       24.11      9.79 o
 -15   3   5       47.22       55.38      3.08 o
 -14   3   5       13.99       10.99      2.35 o
 -13   3   5       27.58       28.79      2.27 o
 -12   3   5      141.26      119.49      3.82 o
 -11   3   5        6.18        2.51      1.66 o
 -10   3   5      376.69      395.87      7.84 o
  -9   3   5      459.06      418.84      6.60 o
  -8   3   5      535.63      497.91      7.65 o
  -7   3   5      339.40      336.15      5.15 o
  -6   3   5      353.06      346.76      5.32 o
  -5   3   5        3.31        0.86      0.57 o
  -4   3   5      464.67      452.46      5.30 o
  -3   3   5      106.92      111.45      2.13 o
  -2   3   5        5.53        6.08      0.58 o
  -1   3   5        0.19        1.98      0.57 o
   0   3   5     1751.55     1922.77     21.01 o
   1   3   5     1269.32     1234.56     19.38 o
   2   3   5      418.85      397.96      7.01 o
   3   3   5       59.90       62.66      1.87 o
   4   3   5      573.68      568.81     12.09 o
   5   3   5       54.54       54.94      3.69 o
   6   3   5       33.73       17.53      5.83 o
   7   3   5        0.32       -0.63      5.56 o
   8   3   5        1.80        3.91      6.31 o
   9   3   5        1.08        0.66      7.04 o
  10   3   5       13.59        2.38      7.15 o
 -15   4   5        2.03        1.91      2.67 o
 -14   4   5        0.49        0.29      2.15 o
 -13   4   5       16.33       12.95      2.08 o
 -12   4   5      196.08      192.71      5.02 o
 -11   4   5      263.13      259.67      5.90 o
 -10   4   5       21.76       17.75      1.77 o
  -9   4   5       40.57       43.88      1.54 o
  -8   4   5        0.05       -0.07      0.88 o
  -7   4   5       37.66       35.05      1.12 o
  -6   4   5        0.01        0.02      0.61 o
  -5   4   5       13.42       12.89      1.22 o
  -4   4   5       27.94       22.81      0.84 o
  -3   4   5       50.12       58.34      1.37 o
  -2   4   5     1149.45     1093.05     12.81 o
  -1   4   5     1401.48     1395.54     14.72 o
   0   4   5       34.78       43.36      1.66 o
   1   4   5      138.00      128.68      3.13 o
   2   4   5       27.49       29.17      1.42 o
   3   4   5       90.82      100.08      3.07 o
   4   4   5      183.34      189.00      6.19 o
   5   4   5      247.57      243.97     17.50 o
   6   4   5       14.82       15.10      5.36 o
   7   4   5       95.23       97.92      9.15 o
   8   4   5       95.50      106.82      9.97 o
   9   4   5        6.59        0.14      6.61 o
  10   4   5        4.64       -0.97      8.02 o
 -14   5   5        0.71        0.97      2.36 o
 -13   5   5        0.21       -1.25      1.89 o
 -12   5   5        0.00        0.73      1.79 o
 -11   5   5       37.94       33.65      2.27 o
 -10   5   5        0.04        0.11      0.77 o
  -9   5   5       40.92       34.88      1.56 o
  -8   5   5       44.39       41.57      1.72 o
  -7   5   5       15.91       15.76      0.84 o
  -6   5   5       14.26       17.40      1.25 o
  -5   5   5        5.93        4.98      0.71 o
  -4   5   5        3.95        3.51      0.67 o
  -3   5   5        0.00        1.18      0.67 o
  -2   5   5      534.51      541.73      6.83 o
  -1   5   5      114.64      117.22      3.01 o
   0   5   5        8.77       10.75      0.91 o
   1   5   5       19.80       21.03      1.02 o
   2   5   5      292.24      294.06      5.97 o
   3   5   5      407.30      389.97     14.04 o
   4   5   5       18.75       18.51      1.94 o
   5   5   5        5.85        6.24      1.56 o
   6   5   5        0.17       -2.68      5.25 o
   7   5   5        5.14        5.34      6.18 o
   8   5   5       17.78       16.16      6.72 o
   9   5   5        0.87       -3.15      6.51 o
  10   5   5        7.89        2.27      8.38 o
 -14   6   5        0.21       -0.95      2.38 o
 -13   6   5        7.32       10.06      2.23 o
 -12   6   5       10.20        7.29      1.91 o
 -11   6   5       81.93       82.89      2.94 o
 -10   6   5       24.75       30.76      2.28 o
  -9   6   5        4.09        2.12      1.12 o
  -8   6   5       19.85       18.76      2.68 o
  -7   6   5       66.24       67.81      1.67 o
  -6   6   5        0.59       -0.03      1.30 o
  -5   6   5        2.24        0.66      0.69 o
  -4   6   5        2.19        2.19      0.78 o
  -3   6   5       17.11       19.53      0.87 o
  -2   6   5      350.75      325.92      4.08 o
  -1   6   5      391.08      397.74      8.75 o
   0   6   5       14.11       21.15      1.11 o
   1   6   5        7.28        8.96      0.96 o
   2   6   5      571.44      538.54     18.04 o
   3   6   5       43.76       48.31      1.82 o
   4   6   5       31.01       22.40      2.17 o
   5   6   5       16.56       17.44      1.97 o
   6   6   5        8.52        8.24      1.85 o
   7   6   5       40.02       32.35      7.04 o
   8   6   5       74.71       72.63      9.19 o
   9   6   5       24.66       14.39      7.67 o
  10   6   5        0.69       -7.77      8.35 o
 -14   7   5       33.44       33.13      2.89 o
 -13   7   5       27.36       29.51      3.17 o
 -12   7   5        3.20        3.48      1.98 o
 -11   7   5        0.56        0.15      1.96 o
 -10   7   5       14.89       17.59      1.38 o
  -9   7   5       55.35       58.29      2.17 o
  -8   7   5       34.56       32.68      2.74 o
  -7   7   5      224.40      182.85      3.26 o
  -6   7   5      512.89      485.79      8.83 o
  -5   7   5      453.75      464.33      6.09 o
  -4   7   5       61.18       49.58      1.36 o
  -3   7   5      109.70      109.57      3.26 o
  -2   7   5       11.98       15.30      0.90 o
  -1   7   5        0.98        1.13      0.79 o
   0   7   5       22.13       21.05      1.19 o
   1   7   5      255.45      247.96      4.04 o
   2   7   5      345.16      338.36      8.28 o
   3   7   5      354.75      329.58      9.12 o
   4   7   5      219.51      196.45     12.22 o
   5   7   5       76.78       76.16      5.64 o
   6   7   5        0.11       -0.73      2.54 o
   7   7   5        4.82       -2.72      5.79 o
   8   7   5       36.01       28.76      8.17 o
   9   7   5        4.09       -2.70      6.95 o
 -14   8   5        6.23        5.46      3.02 o
 -13   8   5       51.41       55.88      3.22 o
 -12   8   5      161.36      164.31      8.59 o
 -11   8   5      138.91      136.00      3.22 o
 -10   8   5      134.14      135.49      5.10 o
  -9   8   5       18.55       20.39      1.53 o
  -8   8   5        0.18        0.26      1.24 o
  -7   8   5        8.31        4.33      0.83 o
  -6   8   5      156.78      161.96      2.99 o
  -5   8   5      295.51      287.21      4.13 o
  -4   8   5      226.80      206.41      3.22 o
  -3   8   5       90.45       77.83      2.14 o
  -2   8   5     1727.36     1625.13     17.81 o
  -1   8   5      245.02      232.67      4.55 o
   0   8   5      269.27      259.23      4.45 o
   1   8   5       38.60       38.55      1.81 o
   2   8   5       19.58       23.46      1.64 o
   3   8   5      175.24      160.16      6.06 o
   4   8   5       24.45       24.83      2.49 o
   5   8   5        1.78        2.26      1.97 o
   6   8   5       88.99       94.47      4.19 o
   7   8   5       38.14       33.54      7.68 o
   8   8   5        7.74        2.36      7.04 o
   9   8   5       17.25       20.86      8.54 o
 -13   9   5        2.17        3.37      2.51 o
 -12   9   5       17.66       20.49      2.86 o
 -11   9   5       38.73       44.51      4.86 o
 -10   9   5       47.21       43.50      2.02 o
  -9   9   5      132.41      118.03      3.18 o
  -8   9   5       34.84       33.16      2.34 o
  -7   9   5      136.70      146.56      2.79 o
  -6   9   5       28.75       27.75      1.43 o
  -5   9   5       34.08       31.89      1.27 o
  -4   9   5       26.44       27.41      1.27 o
  -3   9   5      229.48      220.55      4.46 o
  -2   9   5      269.75      251.29      4.21 o
  -1   9   5       58.37       57.22      2.41 o
   0   9   5       84.74       86.30      2.23 o
   1   9   5        9.17       11.05      1.18 o
   2   9   5      334.72      324.14      6.58 o
   3   9   5      523.29      496.72     12.60 o
   4   9   5        5.02        7.79      3.57 o
   5   9   5        5.43        6.92      2.26 o
   6   9   5        8.69        4.90      2.27 o
   7   9   5        0.01       -1.36      5.00 o
   8   9   5       10.73        1.30      7.47 o
 -13  10   5       12.47       15.45      3.13 o
 -12  10   5       64.27       69.67      3.95 o
 -11  10   5        1.05       -0.60      2.14 o
 -10  10   5        3.49        1.64      1.54 o
  -9  10   5        1.93        0.76      1.47 o
  -8  10   5       14.80       13.91      1.62 o
  -7  10   5        5.90        5.53      0.92 o
  -6  10   5       32.76       32.25      2.49 o
  -5  10   5        7.79        4.14      0.97 o
  -4  10   5       18.95       16.61      1.06 o
  -3  10   5       55.53       53.20      1.84 o
  -2  10   5      285.54      263.64      4.49 o
  -1  10   5       54.88       49.52      1.48 o
   0  10   5        0.55        2.42      0.99 o
   1  10   5        3.05        2.66      1.17 o
   2  10   5       32.58       31.22      1.53 o
   3  10   5       27.79       26.99      2.65 o
   4  10   5        3.49        1.92      2.33 o
   5  10   5       35.45       33.01      5.26 o
   6  10   5        9.06       10.05      3.37 o
   7  10   5        2.09        0.19      4.67 o
   8  10   5        0.72       -0.46      7.81 o
 -12  11   5       20.42       21.28      3.24 o
 -11  11   5        0.01        0.10      1.73 o
 -10  11   5       41.39       41.37      2.26 o
  -9  11   5       17.74       20.39      2.49 o
  -8  11   5        0.24        0.42      1.66 o
  -7  11   5        1.98        0.43      0.98 o
  -6  11   5        1.84        3.07      1.13 o
  -5  11   5       72.57       65.69      1.82 o
  -4  11   5       23.08       21.15      1.22 o
  -3  11   5       44.34       39.91      1.58 o
  -2  11   5       38.60       46.38      1.98 o
  -1  11   5        2.24        0.35      0.99 o
   0  11   5       10.78        8.51      1.23 o
   1  11   5        2.28        1.28      1.25 o
   2  11   5       15.72       13.78      1.40 o
   3  11   5        8.86        8.89      1.36 o
   4  11   5       15.11       14.12      2.77 o
   5  11   5        9.23        7.92      2.72 o
   6  11   5        0.11       -1.11      2.45 o
   7  11   5        0.57       -0.98      2.38 o
 -11  12   5       18.83       23.56      2.58 o
 -10  12   5       95.81       90.63      6.01 o
  -9  12   5       79.06       91.96      7.24 o
  -8  12   5       13.57       12.87      1.99 o
  -7  12   5       18.44       17.64      1.27 o
  -6  12   5        0.45       -1.18      1.18 o
  -5  12   5        0.10        0.27      1.06 o
  -4  12   5        3.65        3.85      1.09 o
  -3  12   5        4.77        8.17      1.62 o
  -2  12   5      314.73      305.32      5.17 o
  -1  12   5        2.20        0.74      1.30 o
   0  12   5       31.50       25.74      1.47 o
   1  12   5        0.00        0.62      1.31 o
   2  12   5        0.02       -0.75      1.48 o
   3  12   5        4.55        2.25      1.23 o
   4  12   5        0.04       -0.04      2.67 o
   5  12   5        0.97       -3.32      3.82 o
   6  12   5        8.47        3.97      3.73 o
   7  12   5        6.80        7.20      2.93 o
 -11  13   5        0.43       -0.08      2.15 o
 -10  13   5       20.76       32.07      5.19 o
  -9  13   5       28.58       31.43      3.45 o
  -8  13   5        6.41        3.07      2.98 o
  -7  13   5       11.39        8.81      1.22 o
  -6  13   5       31.03       30.29      3.44 o
  -5  13   5       58.35       57.77      2.03 o
  -4  13   5        1.73       -1.00      1.14 o
  -3  13   5       66.29       64.08      2.59 o
  -2  13   5       37.33       33.57      1.87 o
  -1  13   5       24.02       23.09      1.88 o
   0  13   5       30.24       37.61      2.76 o
   1  13   5        3.82        5.41      3.56 o
   2  13   5       40.45       46.89      2.97 o
   3  13   5       94.64       89.63      5.40 o
   4  13   5       17.06       16.65      7.26 o
   5  13   5       60.48       61.01      4.69 o
   6  13   5        1.77       -1.43      3.03 o
 -10  14   5        1.42        0.02      3.76 o
  -9  14   5        0.27       -1.19      2.26 o
  -8  14   5        0.40        0.11      2.27 o
  -7  14   5       13.71        9.93      2.29 o
  -6  14   5        0.55        1.00      1.46 o
  -5  14   5       71.81       70.77      2.31 o
  -4  14   5       55.01       54.64      2.26 o
  -3  14   5        0.05        0.80      1.51 o
  -2  14   5       38.42       32.26      1.99 o
  -1  14   5       15.10       23.51      2.00 o
   0  14   5        6.82        6.11      3.12 o
   1  14   5        2.17        2.25      1.85 o
   2  14   5        4.31       -0.12      2.56 o
   3  14   5        4.60        4.31      4.01 o
   4  14   5       29.99       19.46      8.94 o
   5  14   5       35.26       46.31      4.41 o
   6  14   5        1.95        0.70      3.57 o
  -9  15   5        0.20       -1.32      2.67 o
  -8  15   5        2.44        1.42      2.41 o
  -7  15   5       18.12       18.33      2.79 o
  -6  15   5       10.72       10.93      1.78 o
  -5  15   5        7.19        8.09      1.68 o
  -4  15   5       10.92       13.29      3.38 o
  -3  15   5       29.33       28.84      2.03 o
  -2  15   5        3.58        1.85      1.71 o
  -1  15   5        5.37        5.24      1.97 o
   0  15   5        9.91        7.58      2.05 o
   1  15   5        7.68        7.10      2.05 o
   2  15   5       10.97       12.36      3.32 o
   3  15   5        3.69        2.45      5.38 o
   4  15   5        1.06       -3.00      4.98 o
  -7  16   5        0.80       -0.20      2.64 o
  -6  16   5        3.24        4.96      1.82 o
  -5  16   5       21.16       28.88      2.17 o
  -4  16   5       33.03       32.80      2.50 o
  -3  16   5        0.34        0.37      1.77 o
  -2  16   5        0.92        0.36      1.82 o
  -1  16   5        1.04       -0.09      2.07 o
   0  16   5        0.49        1.94      2.15 o
   1  16   5        3.78        6.35      1.94 o
   2  16   5        1.80        4.06      2.13 o
   3  16   5        0.60       -1.02      4.41 o
  -5  17   5       10.67        6.95      2.08 o
  -4  17   5        6.90        6.90      2.11 o
  -3  17   5        0.03       -1.70      1.96 o
  -2  17   5        2.62        4.03      2.27 o
  -1  17   5        3.02        4.36      2.28 o
   0  17   5        1.93        1.22      2.33 o
   1  17   5        0.30        0.45      2.29 o
 -15   0   6       18.51       16.83      5.31 o
 -14   0   6       89.17       86.82      6.52 o
 -13   0   6        7.04        5.00      3.66 o
 -12   0   6      216.76      198.73      8.95 o
 -11   0   6      226.90      220.48      9.07 o
 -10   0   6        4.52        2.60      1.88 o
  -9   0   6      135.07      141.60      3.06 o
  -8   0   6      292.64      297.55      5.59 o
  -7   0   6      104.46       88.19      2.67 o
  -6   0   6      263.05      225.80      4.39 o
  -5   0   6      554.62      545.16      8.71 o
  -4   0   6        0.70       -0.34      1.00 o
  -3   0   6       45.96       51.28      1.68 o
  -2   0   6      549.95      596.05      8.24 o
  -1   0   6     1288.63     1276.20     26.97 o
   0   0   6       17.00       11.34      2.24 o
   1   0   6      328.06      336.20      8.96 o
   2   0   6       22.70       23.47      2.36 o
   3   0   6        0.57        0.65      1.44 o
   4   0   6      249.55      209.78      7.24 o
   5   0   6        0.97       -5.22      5.22 o
   6   0   6      112.15       94.63      8.88 o
   7   0   6       78.94       83.62      9.51 o
 -15   1   6        7.95        8.05      3.25 o
 -14   1   6      119.22      112.17      8.76 o
 -13   1   6      197.71      194.10      6.55 o
 -12   1   6       94.53      103.09      3.68 o
 -11   1   6        0.39        0.22      1.65 o
 -10   1   6       46.22       46.72      2.24 o
  -9   1   6       25.34       25.63      1.20 o
  -8   1   6       39.45       38.85      1.11 o
  -7   1   6      236.11      231.83      3.94 o
  -6   1   6       29.18       26.08      0.92 o
  -5   1   6      277.25      271.34      3.25 o
  -4   1   6      532.12      536.49      5.32 o
  -3   1   6      501.07      471.44      5.78 o
  -2   1   6      201.83      218.53      2.61 o
  -1   1   6       19.58       27.22      1.47 o
   0   1   6      141.94      163.59      3.72 o
   1   1   6       57.65       53.52      2.13 o
   2   1   6       29.24       26.02      1.45 o
   3   1   6      240.82      238.42      4.68 o
   4   1   6        9.21        7.67      1.35 o
   5   1   6       42.09       25.93      4.58 o
   6   1   6      116.09      100.39      6.82 o
   7   1   6       11.99       14.57      7.15 o
   8   1   6       14.98       10.17      7.06 o
   9   1   6        1.59       -7.92      7.92 o
 -15   2   6       15.71       19.94      4.53 o
 -14   2   6        9.76       10.22      2.56 o
 -13   2   6       32.39       28.54      3.37 o
 -12   2   6      105.99      102.65      3.70 o
 -11   2   6        2.17        1.97      1.63 o
 -10   2   6        2.82        3.44      2.22 o
  -9   2   6       14.90       18.59      1.14 o
  -8   2   6      194.91      177.92      2.89 o
  -7   2   6      263.27      242.61      3.63 o
  -6   2   6      225.48      213.67      3.15 o
  -5   2   6       29.07       28.51      1.01 o
  -4   2   6       33.93       26.44      0.98 o
  -3   2   6       34.62       36.63      1.00 o
  -2   2   6      186.80      197.29      3.01 o
  -1   2   6       15.28       16.25      1.02 o
   0   2   6       32.84       36.14      1.46 o
   1   2   6       19.49       17.67      1.38 o
   2   2   6      134.56      130.82      3.49 o
   3   2   6        0.29       -1.02      1.02 o
   4   2   6       99.23      100.54      8.24 o
   5   2   6       49.98       45.52      7.51 o
   6   2   6        9.58        6.97      6.42 o
   7   2   6       36.93       22.59      7.61 o
   8   2   6       17.26        3.99      6.70 o
   9   2   6        0.92       -7.22      7.22 o
 -15   3   6        3.32        3.82      2.76 o
 -14   3   6       16.53       13.10      2.36 o
 -13   3   6       13.43       12.53      2.46 o
 -12   3   6       81.47       71.59      3.69 o
 -11   3   6        7.77        9.86      1.82 o
 -10   3   6       39.19       38.34      1.51 o
  -9   3   6       13.06       12.00      1.06 o
  -8   3   6        0.70        0.99      0.67 o
  -7   3   6      109.85       95.09      2.08 o
  -6   3   6      171.92      165.07      2.86 o
  -5   3   6        0.53       -0.36      0.67 o
  -4   3   6      345.76      360.30      4.81 o
  -3   3   6       25.66       26.73      1.25 o
  -2   3   6       85.21       72.08      1.99 o
  -1   3   6       39.98       36.76      1.14 o
   0   3   6      121.12      142.14      2.90 o
   1   3   6       32.70       34.13      2.07 o
   2   3   6       57.38       57.32      3.40 o
   3   3   6       29.86       37.71      1.58 o
   4   3   6      218.40      214.93     10.57 o
   5   3   6        0.04        0.37      1.19 o
   6   3   6       57.60       52.35      8.20 o
   7   3   6       25.21       18.53      7.02 o
   8   3   6        0.00       -2.22      6.83 o
   9   3   6       11.37        4.02      8.67 o
 -14   4   6       21.43       25.00      3.12 o
 -13   4   6        0.30       -0.12      2.10 o
 -12   4   6        7.60        6.13      1.95 o
 -11   4   6       80.77       94.44      5.42 o
 -10   4   6       34.51       29.71      1.36 o
  -9   4   6       34.30       35.43      1.52 o
  -8   4   6      358.10      339.42      5.34 o
  -7   4   6      192.51      193.19      3.61 o
  -6   4   6        0.19       -0.31      0.73 o
  -5   4   6        5.68        5.46      0.79 o
  -4   4   6        1.19        1.73      0.81 o
  -3   4   6      136.68      137.79      2.38 o
  -2   4   6      466.95      460.46      5.73 o
  -1   4   6     1474.20     1446.44     19.76 o
   0   4   6      421.14      399.39      9.47 o
   1   4   6     1121.66     1059.97     17.40 o
   2   4   6      465.00      438.79     12.51 o
   3   4   6       51.21       75.54      2.94 o
   4   4   6       24.09       23.99      3.00 o
   5   4   6        0.33        0.60      1.42 o
   6   4   6        0.02       -5.13      6.29 o
   7   4   6       59.21       43.75      8.15 o
   8   4   6      154.02      165.52     14.01 o
   9   4   6       21.09       33.65      9.90 o
 -14   5   6      108.62      110.74      5.31 o
 -13   5   6       20.93       19.26      2.32 o
 -12   5   6        0.18        0.04      1.89 o
 -11   5   6        6.05        5.15      2.09 o
 -10   5   6       21.20       21.91      1.35 o
  -9   5   6       49.41       54.68      2.72 o
  -8   5   6      375.63      355.40      5.57 o
  -7   5   6      544.04      498.20      7.53 o
  -6   5   6      114.34      115.49      2.77 o
  -5   5   6      582.74      570.29      7.28 o
  -4   5   6      775.77      773.94      9.64 o
  -3   5   6       57.50       52.91      2.52 o
  -2   5   6        4.00       10.13      1.34 o
  -1   5   6      314.63      298.87      4.43 o
   0   5   6       50.52       57.48      1.94 o
   1   5   6      995.85      946.94     17.11 o
   2   5   6      492.61      468.63     11.67 o
   3   5   6       80.43       87.10      6.48 o
   4   5   6      137.44      137.66      4.87 o
   5   5   6       44.79       49.51      2.89 o
   6   5   6       40.08       33.10      7.45 o
   7   5   6       55.16       46.64      8.54 o
   8   5   6       81.75       82.10     10.29 o
   9   5   6        2.99       -2.70      8.11 o
 -14   6   6        0.18        0.75      2.47 o
 -13   6   6       65.14       72.68      3.65 o
 -12   6   6      238.44      240.36      5.51 o
 -11   6   6      114.79      108.30      2.61 o
 -10   6   6       98.19       84.75      4.31 o
  -9   6   6        0.41       -0.69      1.17 o
  -8   6   6       29.54       32.00      1.24 o
  -7   6   6       16.78       14.43      1.71 o
  -6   6   6       12.88       10.37      0.96 o
  -5   6   6        7.18        8.76      0.92 o
  -4   6   6       39.12       42.27      1.54 o
  -3   6   6     1078.95     1083.05     12.12 o
  -2   6   6     1702.56     1696.22     28.44 o
  -1   6   6      293.65      313.43      5.77 o
   0   6   6       41.71       39.53      2.68 o
   1   6   6       34.20       34.07      1.96 o
   2   6   6       92.01       94.76      2.97 o
   3   6   6       61.61       74.32      4.55 o
   4   6   6        0.80       -1.29      5.20 o
   5   6   6       13.59       15.62      2.13 o
   6   6   6       40.36       41.24      6.88 o
   7   6   6       27.76       23.18      7.83 o
   8   6   6       20.35       14.42      8.35 o
   9   6   6        0.05       -6.59      8.22 o
 -14   7   6        3.57        6.87      2.86 o
 -13   7   6        3.25        3.26      2.35 o
 -12   7   6        0.14       -0.69      1.93 o
 -11   7   6        0.03       -0.62      1.21 o
 -10   7   6       11.23       10.84      1.53 o
  -9   7   6        1.11        0.29      1.31 o
  -8   7   6        2.67        1.70      0.75 o
  -7   7   6       83.26       89.92      2.14 o
  -6   7   6       55.84       54.58      2.56 o
  -5   7   6       17.27       18.57      1.19 o
  -4   7   6        4.72        2.95      0.92 o
  -3   7   6     1266.48     1221.03     14.82 o
  -2   7   6      618.47      576.45      8.26 o
  -1   7   6      102.83      106.91      2.80 o
   0   7   6        8.20        9.16      1.10 o
   1   7   6        2.25        0.04      1.73 o
   2   7   6      387.98      363.39     12.57 o
   3   7   6      499.41      474.64     13.13 o
   4   7   6        0.39        2.27      2.08 o
   5   7   6       17.19       19.52      2.34 o
   6   7   6       32.99       36.98      3.48 o
   7   7   6       84.35       72.95      9.99 o
   8   7   6       19.54       17.39      8.74 o
 -13   8   6       27.09       25.14      2.71 o
 -12   8   6       41.99       43.36      3.31 o
 -11   8   6       40.74       40.29      3.10 o
 -10   8   6        0.05        0.74      1.39 o
  -9   8   6        2.12        1.09      1.47 o
  -8   8   6        9.83       11.64      1.29 o
  -7   8   6        7.63        9.00      1.08 o
  -6   8   6        1.33        1.30      0.97 o
  -5   8   6       15.62       15.44      1.23 o
  -4   8   6      110.45      105.68      2.22 o
  -3   8   6       63.98       60.10      1.77 o
  -2   8   6       69.28       71.64      3.05 o
  -1   8   6        0.34        0.48      1.04 o
   0   8   6       34.05       36.09      2.57 o
   1   8   6        0.14       -0.52      1.42 o
   2   8   6        0.23       -1.94      2.19 o
   3   8   6        3.05        3.58      1.10 o
   4   8   6        2.02       -1.86      7.43 o
   5   8   6        4.01        1.91      2.79 o
   6   8   6        0.68       -1.91      2.60 o
   7   8   6       13.60       -3.43      7.56 o
   8   8   6        1.10       -7.77      7.77 o
 -13   9   6        9.14        6.02      2.55 o
 -12   9   6       43.80       50.86      3.56 o
 -11   9   6       41.34       41.73      2.12 o
 -10   9   6       20.65       18.13      2.13 o
  -9   9   6       31.37       28.31      1.90 o
  -8   9   6        2.22        3.08      2.25 o
  -7   9   6       36.54       31.80      2.15 o
  -6   9   6       28.04       30.10      1.46 o
  -5   9   6       22.11       25.53      1.29 o
  -4   9   6       74.83       76.55      2.07 o
  -3   9   6      150.72      152.04      3.38 o
  -2   9   6       27.56       29.65      1.72 o
  -1   9   6       50.87       52.60      1.98 o
   0   9   6        0.19        0.37      1.16 o
   1   9   6       18.85       16.57      2.34 o
   2   9   6        3.99        2.09      2.26 o
   3   9   6       25.22       22.85      2.62 o
   4   9   6       85.22       74.97      4.13 o
   5   9   6        6.17        5.53      3.23 o
   6   9   6        4.70        3.99      2.36 o
   7   9   6       13.84        8.92      8.90 o
 -12  10   6       46.69       46.25      3.62 o
 -11  10   6       88.38       80.43      3.60 o
 -10  10   6       88.18      103.07      3.23 o
  -9  10   6       26.57       31.59      2.07 o
  -8  10   6      154.41      148.76      7.49 o
  -7  10   6       85.37       92.93      4.44 o
  -6  10   6       30.86       34.92      1.59 o
  -5  10   6        2.00        3.04      1.05 o
  -4  10   6       24.27       27.64      2.08 o
  -3  10   6      261.81      244.44      4.34 o
  -2  10   6      113.15      117.91      3.61 o
  -1  10   6       14.37       17.18      1.43 o
   0  10   6       32.09       33.41      2.56 o
   1  10   6       13.53       16.62      2.06 o
   2  10   6        4.71        3.94      3.15 o
   3  10   6       12.05       14.44      2.83 o
   4  10   6        2.43        0.13      2.61 o
   5  10   6       13.65       12.26      3.25 o
   6  10   6        4.16       -0.41      2.48 o
   7  10   6        3.94        4.32      2.21 o
 -12  11   6        0.93        1.14      1.83 o
 -11  11   6        0.27        0.02      1.86 o
 -10  11   6        1.84        0.75      1.86 o
  -9  11   6        5.72        5.62      1.89 o
  -8  11   6        0.03        0.10      1.85 o
  -7  11   6       55.92       63.32      2.03 o
  -6  11   6       68.12       68.46      2.15 o
  -5  11   6       33.30       32.75      1.52 o
  -4  11   6       15.43       19.76      1.40 o
  -3  11   6      214.39      208.67      3.98 o
  -2  11   6       18.87       28.38      3.81 o
  -1  11   6        5.61        4.66      1.28 o
   0  11   6        0.01       -0.59      1.13 o
   1  11   6        9.14       11.20      2.67 o
   2  11   6      227.46      208.22      7.91 o
   3  11   6       29.26       26.72      8.74 o
   4  11   6       10.73       12.56      3.03 o
   5  11   6       15.75       11.91      8.22 o
   6  11   6        1.27       -0.76      6.36 o
   7  11   6       10.36       11.71      2.81 o
 -11  12   6        2.27        1.36      3.01 o
 -10  12   6        4.01        1.66      2.50 o
  -9  12   6       18.67       16.37      3.06 o
  -8  12   6       51.04       53.36      2.85 o
  -7  12   6       12.78       14.54      1.51 o
  -6  12   6        0.65        0.55      1.29 o
  -5  12   6        0.00       -0.76      1.22 o
  -4  12   6       24.69       21.31      1.67 o
  -3  12   6       42.77       42.83      2.59 o
  -2  12   6       25.71       25.32      1.86 o
  -1  12   6        8.10        6.66      2.12 o
   0  12   6        5.82        5.54      2.20 o
   1  12   6       11.43        8.59      2.03 o
   2  12   6        0.30       -0.68      3.68 o
   3  12   6        9.14        8.19      4.99 o
   4  12   6        0.25       -3.59      3.59 o
   5  12   6        0.11        0.30      2.95 o
   6  12   6        6.38        5.08      3.38 o
 -10  13   6        0.80       -2.19      2.20 o
  -9  13   6        0.26       -0.46      2.13 o
  -8  13   6        1.54       -0.31      2.23 o
  -7  13   6        0.49       -0.90      1.43 o
  -6  13   6        3.08        0.98      1.43 o
  -5  13   6       22.03       15.40      1.54 o
  -4  13   6       67.59       69.33      2.38 o
  -3  13   6       37.95       36.90      2.19 o
  -2  13   6        0.97        2.78      1.67 o
  -1  13   6        2.03        1.44      1.75 o
   0  13   6        0.08       -0.85      1.73 o
   1  13   6        0.65       -2.21      2.27 o
   2  13   6        0.01       -2.22      2.99 o
   3  13   6        2.42        0.65      3.33 o
   4  13   6        0.10       -4.03      6.98 o
   5  13   6        1.26       -0.72      3.65 o
  -9  14   6       13.93       15.08      5.05 o
  -8  14   6        5.42        5.53      2.76 o
  -7  14   6        0.32        0.61      1.51 o
  -6  14   6        5.49        9.84      2.68 o
  -5  14   6       52.18       64.98      3.89 o
  -4  14   6        2.15        1.92      1.81 o
  -3  14   6        1.25       -0.24      1.82 o
  -2  14   6        5.03        0.30      1.83 o
  -1  14   6        8.31        6.75      3.50 o
   0  14   6        4.89        2.30      2.52 o
   1  14   6        2.25        2.41      1.94 o
   2  14   6        6.28        6.33      4.40 o
   3  14   6        0.02       -5.10      9.08 o
   4  14   6        0.31       -1.73      5.16 o
  -8  15   6        0.67        1.59      2.66 o
  -7  15   6        0.61        0.43      1.69 o
  -6  15   6        2.04        2.00      2.23 o
  -5  15   6       73.83       82.17      2.96 o
  -4  15   6       31.52       32.83      2.35 o
  -3  15   6       40.54       38.33      3.41 o
  -2  15   6        8.95        8.62      2.07 o
  -1  15   6        0.23        2.32      1.99 o
   0  15   6        0.28       -2.60      4.04 o
   1  15   6        1.12       -0.63      3.94 o
   2  15   6        9.07        8.45      2.29 o
   3  15   6        8.51        8.29      3.91 o
  -6  16   6        0.23       -1.89      1.94 o
  -5  16   6        1.25       -0.53      1.98 o
  -4  16   6        1.22        4.73      4.29 o
  -3  16   6       19.70       25.75      3.48 o
  -2  16   6       21.02       19.96      2.55 o
  -1  16   6       33.61       38.82      2.81 o
   0  16   6        9.43       12.81      3.96 o
   1  16   6       18.31       22.96      2.70 o
 -14   1   7       50.01       48.44      5.34 o
 -13   1   7       56.82       48.17      3.84 o
 -12   1   7       24.94       28.98      2.55 o
 -11   1   7        3.62        2.79      1.82 o
 -10   1   7       52.21       50.80      1.67 o
  -9   1   7      136.44      124.56      2.37 o
  -8   1   7       13.12       12.79      0.97 o
  -7   1   7      140.13      126.51      2.39 o
  -6   1   7      125.03      126.00      2.27 o
  -5   1   7      122.53      129.87      2.22 o
  -4   1   7      274.59      283.70      3.60 o
  -3   1   7        2.21        1.68      0.94 o
  -2   1   7       97.99      100.53      2.23 o
  -1   1   7      132.97      118.70      2.82 o
   0   1   7       80.36       82.13      2.76 o
   1   1   7        0.17        0.88      1.31 o
   2   1   7        5.58        5.25      2.11 o
   3   1   7       71.22       75.19      3.05 o
   4   1   7        2.36        1.80      2.64 o
   5   1   7       41.28       36.21      5.72 o
   6   1   7       43.30       36.19      8.76 o
   7   1   7       28.72       20.43      9.11 o
 -14   2   7       10.58       10.35      2.60 o
 -13   2   7        2.14        1.33      2.35 o
 -12   2   7       11.56       11.47      2.10 o
 -11   2   7        0.05       -1.70      1.84 o
 -10   2   7       19.64       18.15      1.23 o
  -9   2   7      183.64      189.66      3.12 o
  -8   2   7      195.18      199.66      3.79 o
  -7   2   7      252.34      243.20      3.93 o
  -6   2   7      639.06      594.18      8.14 o
  -5   2   7      387.42      364.31      4.76 o
  -4   2   7        7.28        6.39      0.73 o
  -3   2   7      114.32      108.47      2.31 o
  -2   2   7      560.99      534.87      7.28 o
  -1   2   7      509.22      473.77      9.76 o
   0   2   7      270.01      245.62      5.21 o
   1   2   7      305.98      294.70      5.88 o
   2   2   7       93.83      109.54      3.25 o
   3   2   7       49.06       55.77      2.14 o
   4   2   7       31.71       33.68      2.29 o
   5   2   7       37.84       22.66      7.33 o
   6   2   7        0.99       -6.45      6.45 o
   7   2   7       91.29       81.17     10.40 o
   8   2   7       79.55       69.91     10.76 o
 -14   3   7       97.09      106.81      4.41 o
 -13   3   7       53.93       57.31      3.21 o
 -12   3   7        5.72        6.71      2.23 o
 -11   3   7       91.38       96.06      3.54 o
 -10   3   7       82.99       82.93      2.29 o
  -9   3   7        0.55        0.36      0.76 o
  -8   3   7      219.14      209.13      3.78 o
  -7   3   7       45.29       45.90      1.44 o
  -6   3   7       22.66       27.11      1.22 o
  -5   3   7      262.82      269.86      3.92 o
  -4   3   7      995.46      958.29     11.31 o
  -3   3   7      188.86      186.39      2.88 o
  -2   3   7       60.57       59.17      2.89 o
  -1   3   7       40.29       40.75      2.19 o
   0   3   7        0.23        0.48      1.55 o
   1   3   7       81.08       75.90      2.61 o
   2   3   7       34.05       24.21      2.20 o
   3   3   7       25.36       20.28      1.51 o
   4   3   7        1.48        0.63      1.79 o
   5   3   7       69.51       77.66      7.55 o
   6   3   7       66.31       80.21      9.97 o
   7   3   7      103.21      114.68     12.51 o
   8   3   7       24.47       21.48     10.20 o
 -14   4   7        5.72        4.52      2.59 o
 -13   4   7       18.98       16.57      2.71 o
 -12   4   7       21.58       19.20      3.86 o
 -11   4   7       38.03       39.96      2.40 o
 -10   4   7        0.34        0.13      1.12 o
  -9   4   7        0.62       -0.06      0.75 o
  -8   4   7      306.79      287.90      4.37 o
  -7   4   7      320.86      312.10      4.87 o
  -6   4   7       89.13       82.64      2.01 o
  -5   4   7       14.77       15.98      1.03 o
  -4   4   7      106.84      101.34      2.09 o
  -3   4   7      500.08      518.69      8.88 o
  -2   4   7      419.11      434.45      6.93 o
  -1   4   7        1.10        1.29      1.17 o
   0   4   7        1.44        1.89      1.40 o
   1   4   7      179.45      167.04      4.32 o
   2   4   7      249.78      266.45     10.60 o
   3   4   7        5.23        7.48      1.32 o
   4   4   7      130.18      141.53     15.79 o
   5   4   7       14.00       16.10      4.63 o
   6   4   7        4.28        3.22      8.08 o
   7   4   7        3.44       -0.88      7.85 o
   8   4   7        0.86        0.21      8.72 o
 -14   5   7        0.28        0.41      2.48 o
 -13   5   7        4.85        2.09      2.45 o
 -12   5   7        2.93        1.23      2.18 o
 -11   5   7       53.14       55.44      3.11 o
 -10   5   7        0.16       -1.14      1.25 o
  -9   5   7       26.89       24.29      1.48 o
  -8   5   7       10.25        8.06      1.04 o
  -7   5   7       29.90       23.79      1.24 o
  -6   5   7       65.99       60.14      1.79 o
  -5   5   7        7.35       10.61      1.48 o
  -4   5   7        0.72        2.09      1.46 o
  -3   5   7      747.48      740.72      9.33 o
  -2   5   7       38.11       33.74      1.81 o
  -1   5   7        0.85        3.04      1.40 o
   0   5   7        0.67        0.38      1.52 o
   1   5   7       40.07       32.91      2.04 o
   2   5   7      288.28      237.19      9.78 o
   3   5   7        3.87        4.96      1.62 o
   4   5   7        0.88       -1.75      3.10 o
   5   5   7       36.03       35.64      7.61 o
   6   5   7        0.06       -7.68      7.68 o
   7   5   7       45.30       27.43      9.29 o
   8   5   7        0.51       -7.02      8.70 o
 -14   6   7        6.11        1.74      2.69 o
 -13   6   7      174.50      180.48      8.91 o
 -12   6   7       15.33       10.24      2.52 o
 -11   6   7       30.28       34.86      1.81 o
 -10   6   7        5.02        2.28      1.43 o
  -9   6   7       18.76       15.78      2.11 o
  -8   6   7      170.75      173.66      3.32 o
  -7   6   7       92.19       98.02      2.44 o
  -6   6   7       26.80       25.51      1.35 o
  -5   6   7      245.81      245.60      3.76 o
  -4   6   7      152.30      153.07      3.30 o
  -3   6   7       66.41       58.61      1.68 o
  -2   6   7      176.05      170.44      6.29 o
  -1   6   7      124.93      124.37      6.93 o
   0   6   7        0.04        0.61      1.51 o
   1   6   7      112.91      109.64      5.70 o
   2   6   7      107.54      105.52      5.78 o
   3   6   7       62.73       57.58      7.02 o
   4   6   7       15.71       18.41      6.09 o
   5   6   7       18.38       17.97      5.22 o
   6   6   7        0.73       -7.18      7.18 o
   7   6   7       21.78       10.53      8.58 o
 -13   7   7       69.00       70.00      3.61 o
 -12   7   7       24.31       33.69      3.75 o
 -11   7   7       34.79       39.45      2.72 o
 -10   7   7      149.59      147.19      4.87 o
  -9   7   7       60.28       56.40      2.41 o
  -8   7   7       37.19       33.50      1.47 o
  -7   7   7       16.94       16.77      1.24 o
  -6   7   7        6.19        4.51      1.10 o
  -5   7   7      233.32      233.55      3.70 o
  -4   7   7      433.68      434.26      7.46 o
  -3   7   7       71.67       79.82      2.51 o
  -2   7   7      355.60      343.02      6.30 o
  -1   7   7      126.27      112.29      2.98 o
   0   7   7       25.51       21.42      2.00 o
   1   7   7        6.14        5.07      2.23 o
   2   7   7        0.86        0.72      1.50 o
   3   7   7       59.94       65.86      2.65 o
   4   7   7       11.11       11.72      2.55 o
   5   7   7       17.48       21.52      4.69 o
   6   7   7       83.07       80.72      8.64 o
   7   7   7       61.51       44.93     10.49 o
 -13   8   7       75.30       82.60      3.87 o
 -12   8   7       40.74       39.79      1.89 o
 -11   8   7        3.30        0.27      1.65 o
 -10   8   7       48.50       52.99      2.47 o
  -9   8   7      127.78      129.30      3.67 o
  -8   8   7      198.07      189.89      3.67 o
  -7   8   7      105.21      106.88      2.97 o
  -6   8   7      193.78      185.50      3.52 o
  -5   8   7       29.25       29.44      1.41 o
  -4   8   7       72.83       77.83      2.26 o
  -3   8   7      179.37      178.15      3.94 o
  -2   8   7        1.59        0.32      1.16 o
  -1   8   7        9.65        9.94      1.53 o
   0   8   7       88.53       81.87      5.10 o
   1   8   7       60.08       53.29      3.15 o
   2   8   7       59.83       76.32      5.64 o
   3   8   7       27.70       17.68      2.93 o
   4   8   7        5.60        3.55      2.44 o
   5   8   7       18.38       20.74      4.28 o
   6   8   7        4.70        4.17      3.65 o
 -12   9   7        3.56        1.06      1.67 o
 -11   9   7       36.56       35.01      2.21 o
 -10   9   7       18.04       18.82      2.10 o
  -9   9   7       24.13       24.99      2.06 o
  -8   9   7        5.52        3.80      1.34 o
  -7   9   7        1.98        4.23      1.19 o
  -6   9   7       47.76       52.89      1.90 o
  -5   9   7       37.57       46.11      2.13 o
  -4   9   7      182.77      177.11      3.99 o
  -3   9   7      415.18      395.33      7.20 o
  -2   9   7      118.64      109.48      4.87 o
  -1   9   7       18.00       17.46      2.95 o
   0   9   7       20.79       17.10      2.45 o
   1   9   7       29.42       30.16      6.36 o
   2   9   7       81.22       74.31      4.54 o
   3   9   7        0.06       -0.99      4.27 o
   4   9   7        1.30        0.32      6.45 o
   5   9   7       18.27       21.75      6.93 o
   6   9   7       10.54       12.47      8.61 o
 -12  10   7       13.18       17.20      2.14 o
 -11  10   7        2.44        2.90      1.92 o
 -10  10   7        6.95        6.31      2.01 o
  -9  10   7       19.64       20.28      2.11 o
  -8  10   7       22.05       18.68      1.96 o
  -7  10   7        5.90        6.20      2.11 o
  -6  10   7       34.64       37.16      1.77 o
  -5  10   7      108.99      118.22      3.80 o
  -4  10   7       14.86       12.16      1.64 o
  -3  10   7       74.86       76.70      2.64 o
  -2  10   7       39.30       43.32      2.23 o
  -1  10   7        2.37        1.93      1.99 o
   0  10   7        0.41       -0.81      1.89 o
   1  10   7        0.32        2.26      2.20 o
   2  10   7        1.43        0.15      1.76 o
   3  10   7        8.90        0.11      6.22 o
   4  10   7       47.44       50.87      5.80 o
   5  10   7       19.91       18.37      6.59 o
   6  10   7        1.54        1.23      2.86 o
 -11  11   7        5.84        2.83      2.13 o
 -10  11   7        0.01       -0.47      2.05 o
  -9  11   7        1.33        0.45      2.03 o
  -8  11   7        0.50        0.23      1.28 o
  -7  11   7        0.87        1.33      1.35 o
  -6  11   7        0.02        0.97      1.36 o
  -5  11   7        1.63        1.81      1.38 o
  -4  11   7        0.65        1.35      1.56 o
  -3  11   7        4.20        2.43      1.59 o
  -2  11   7       10.31        7.64      1.75 o
  -1  11   7        0.09        0.05      1.68 o
   0  11   7        0.16       -0.68      1.97 o
   1  11   7        5.15        3.94      2.06 o
   2  11   7        1.42        0.37      4.36 o
   3  11   7        0.63        0.05      4.00 o
   4  11   7        4.44       -1.10      6.11 o
   5  11   7       32.84       38.05      5.92 o
 -10  12   7       33.76       44.08      2.95 o
  -9  12   7       10.59        8.81      2.32 o
  -8  12   7       23.92       24.37      1.85 o
  -7  12   7        5.26        7.78      1.57 o
  -6  12   7        0.45        2.21      1.49 o
  -5  12   7        0.97        2.66      2.04 o
  -4  12   7       15.57       11.96      1.87 o
  -3  12   7        4.22        2.28      1.70 o
  -2  12   7        7.26        7.48      1.76 o
  -1  12   7        8.72       10.28      2.23 o
   0  12   7        6.94        8.39      2.34 o
   1  12   7       26.85       24.41      3.15 o
   2  12   7       40.27       47.60      4.28 o
   3  12   7       12.81       10.94      4.74 o
   4  12   7        6.11        3.31      6.84 o
  -9  13   7        7.91        3.39      2.54 o
  -8  13   7        0.03       -0.90      1.44 o
  -7  13   7        1.41       -0.64      1.64 o
  -6  13   7       24.02       17.83      1.88 o
  -5  13   7       53.66       63.61      4.32 o
  -4  13   7       78.65       85.41      3.08 o
  -3  13   7       50.85       59.38      2.67 o
  -2  13   7       12.20       13.77      2.68 o
  -1  13   7        0.01       -2.59      2.59 o
   0  13   7       19.81       16.69      2.64 o
   1  13   7        0.40       -3.70      5.09 o
   2  13   7       21.59       21.93      8.46 o
   3  13   7       36.88       43.09     10.87 o
  -8  14   7       10.92        9.22      3.45 o
  -7  14   7        0.01       -1.76      1.76 o
  -6  14   7        0.49       -0.23      1.83 o
  -5  14   7        8.49       10.03      2.13 o
  -4  14   7        2.27        4.47      2.02 o
  -3  14   7       28.00       31.13      2.45 o
  -2  14   7       25.71       33.08      2.39 o
  -1  14   7        6.81        2.27      2.42 o
   0  14   7        8.68        9.38      3.32 o
   1  14   7       14.31       12.63      2.54 o
   2  14   7        0.15       -0.21      2.50 o
  -6  15   7        2.17        4.53      2.18 o
  -5  15   7        0.41       -0.31      2.14 o
  -4  15   7        2.19       -0.50      2.13 o
  -3  15   7        0.82       -0.18      2.72 o
  -2  15   7        1.32        1.51      2.23 o
  -1  15   7        0.39       -1.36      3.88 o
   0  15   7        1.71       -6.02      8.88 o
 -14   0   8        6.42        3.00      4.50 o
 -13   0   8       29.93       32.90      5.38 o
 -12   0   8        5.85        4.75      4.13 o
 -11   0   8       22.12       18.25      4.24 o
 -10   0   8        6.45        4.02      1.40 o
  -9   0   8       95.07      101.21      2.92 o
  -8   0   8       79.60       69.84      3.43 o
  -7   0   8      353.38      315.49      6.09 o
  -6   0   8      575.74      545.75     15.29 o
  -5   0   8      676.99      725.11     17.52 o
  -4   0   8        7.25        7.04      1.72 o
  -3   0   8      164.28      158.40      4.30 o
  -2   0   8      409.26      364.77     18.36 o
  -1   0   8        8.15        8.15      2.25 o
   0   0   8       12.03        9.16      2.31 o
   1   0   8       49.82       52.95      4.69 o
   2   0   8      120.45      130.40      4.96 o
   3   0   8      123.48      144.71      5.04 o
   4   0   8       59.42       59.91     10.62 o
 -14   1   8        4.36        2.48      3.24 o
 -13   1   8       15.87       15.28      3.19 o
 -12   1   8       47.50       51.86      3.08 o
 -11   1   8       83.07       84.89      3.23 o
 -10   1   8      237.58      229.78      3.68 o
  -9   1   8       89.27       82.18      2.19 o
  -8   1   8        2.03        1.24      0.98 o
  -7   1   8        6.38        4.63      0.99 o
  -6   1   8       22.81       25.69      1.34 o
  -5   1   8      124.49      135.97      3.53 o
  -4   1   8      179.93      187.65      3.37 o
  -3   1   8        0.39        0.15      1.06 o
  -2   1   8      134.14      134.85      3.81 o
  -1   1   8      227.27      219.12      8.49 o
   0   1   8       29.97       26.99      2.91 o
   1   1   8        6.86        2.26      1.47 o
   2   1   8        1.28        0.27      3.39 o
   3   1   8        4.35        3.22      3.19 o
   4   1   8        9.29        8.78      5.12 o
   5   1   8       39.38       15.78      9.22 o
   6   1   8       88.06       73.15     11.60 o
 -14   2   8        0.59        2.36      3.43 o
 -13   2   8       12.63       11.47      2.53 o
 -12   2   8       10.24        7.60      2.25 o
 -11   2   8        0.38       -1.02      1.07 o
 -10   2   8       38.44       34.43      1.29 o
  -9   2   8        0.16       -0.17      0.93 o
  -8   2   8       89.29       81.51      2.00 o
  -7   2   8      160.72      153.42      2.83 o
  -6   2   8       18.68       18.66      1.14 o
  -5   2   8       21.50       21.45      2.29 o
  -4   2   8       21.74       22.32      1.35 o
  -3   2   8        6.63        6.08      1.12 o
  -2   2   8       36.40       36.19      1.78 o
  -1   2   8       14.35       13.78      1.89 o
   0   2   8       85.38       79.10      3.69 o
   1   2   8       19.55       23.31      3.24 o
   2   2   8        1.23        4.20      1.52 o
   3   2   8       98.34       95.87      7.03 o
   4   2   8       46.74       43.93      8.86 o
   5   2   8        0.06       -8.31      8.31 o
   6   2   8        4.45       -8.11      8.11 o
   7   2   8        0.80      -10.01     10.01 o
 -14   3   8        0.18       -1.59      2.80 o
 -13   3   8       30.92       25.85      2.80 o
 -12   3   8        0.58        1.18      2.31 o
 -11   3   8        0.53        0.50      1.44 o
 -10   3   8       26.16       24.57      1.15 o
  -9   3   8        7.58        6.69      1.03 o
  -8   3   8       29.01       28.52      1.35 o
  -7   3   8       21.38       20.10      1.15 o
  -6   3   8       20.13       16.77      1.25 o
  -5   3   8       32.45       35.55      1.98 o
  -4   3   8        4.92        3.67      1.39 o
  -3   3   8        1.03        1.52      1.13 o
  -2   3   8      101.39       92.20      4.14 o
  -1   3   8      131.22      116.19      3.50 o
   0   3   8       58.53       52.91      2.50 o
   1   3   8       56.84       44.10      3.04 o
   2   3   8       31.49       23.12      1.83 o
   3   3   8        2.57        5.13      2.41 o
   4   3   8       34.35       37.13      8.87 o
   5   3   8       10.06       -6.86      7.51 o
   6   3   8        0.04       -8.17      8.17 o
   7   3   8        1.63       -6.70     10.24 o
 -14   4   8       30.37       26.73      3.21 o
 -13   4   8       43.14       51.86      3.46 o
 -12   4   8        0.88       -1.01      2.19 o
 -11   4   8        7.39        4.43      1.37 o
 -10   4   8        1.81        1.85      1.34 o
  -9   4   8       47.14       51.63      2.99 o
  -8   4   8      179.65      185.48      3.67 o
  -7   4   8      603.14      576.58      9.99 o
  -6   4   8      638.80      621.60      8.91 o
  -5   4   8      251.59      252.21      4.30 o
  -4   4   8       36.91       44.32      3.38 o
  -3   4   8       56.07       52.29      1.95 o
  -2   4   8       73.82       71.41      3.35 o
  -1   4   8       14.24       14.09      2.16 o
   0   4   8       89.81       85.04      3.54 o
   1   4   8       58.34       61.06      2.66 o
   2   4   8      191.05      190.86      5.33 o
   3   4   8       83.43       86.00      6.48 o
   4   4   8       55.81       52.08      4.77 o
   5   4   8       27.05        7.40      9.28 o
   6   4   8        1.11       -5.65      8.67 o
   7   4   8        4.37      -10.47     10.47 o
 -13   5   8       11.73       13.97      2.76 o
 -12   5   8        8.49        7.13      2.38 o
 -11   5   8      151.57      151.87      3.56 o
 -10   5   8      225.25      226.86      7.21 o
  -9   5   8       18.65       22.67      1.32 o
  -8   5   8        2.25        1.26      1.12 o
  -7   5   8        6.04        2.97      1.13 o
  -6   5   8       24.38       28.71      1.61 o
  -5   5   8      368.92      367.41      5.75 o
  -4   5   8      189.08      185.83      4.03 o
  -3   5   8       90.20       94.81      2.88 o
  -2   5   8      246.76      237.64      6.87 o
  -1   5   8      242.78      227.20      5.66 o
   0   5   8      112.83      117.50      8.04 o
   1   5   8       52.58       64.34      4.17 o
   2   5   8        6.29        6.35      1.73 o
   3   5   8        3.82        4.11      3.77 o
   4   5   8       11.01        1.53      7.25 o
   5   5   8       24.01       23.72      4.30 o
   6   5   8       70.39       50.86     11.81 o
 -13   6   8        7.23        4.69      2.76 o
 -12   6   8        8.30        7.33      1.48 o
 -11   6   8        8.52       10.30      1.72 o
 -10   6   8       27.17       36.97      2.07 o
  -9   6   8      159.45      141.75      3.90 o
  -8   6   8      128.84      135.72      3.01 o
  -7   6   8      191.00      191.92      4.61 o
  -6   6   8      153.98      156.93      3.59 o
  -5   6   8      179.72      161.76      3.28 o
  -4   6   8        0.28        1.28      1.38 o
  -3   6   8        5.83        2.87      1.64 o
  -2   6   8       10.05       13.63      1.89 o
  -1   6   8        0.03       -0.87      1.80 o
   0   6   8       29.10       25.05      2.20 o
   1   6   8       29.48       30.20      2.19 o
   2   6   8       25.98       28.56      2.10 o
   3   6   8       55.62       53.13      2.64 o
   4   6   8      170.95      181.15     19.74 o
   5   6   8       62.85       73.46      5.15 o
   6   6   8       12.08       -4.81     10.22 o
 -13   7   8        0.40       -2.53      2.71 o
 -12   7   8       46.53       49.85      2.81 o
 -11   7   8       66.90       80.29      3.25 o
 -10   7   8       52.43       47.19      3.68 o
  -9   7   8       35.38       31.51      1.55 o
  -8   7   8       22.60       19.86      1.60 o
  -7   7   8        7.17        5.66      1.24 o
  -6   7   8       35.26       34.80      1.84 o
  -5   7   8       45.09       48.07      2.51 o
  -4   7   8      432.96      424.84      7.42 o
  -3   7   8      306.40      319.24      7.19 o
  -2   7   8       48.10       44.06      2.17 o
  -1   7   8       79.68       78.29      4.67 o
   0   7   8       45.38       43.51      2.83 o
   1   7   8        4.05        1.97      1.79 o
   2   7   8        5.15        6.07      3.04 o
   3   7   8       47.42       45.86      6.67 o
   4   7   8       31.12       32.56      9.30 o
   5   7   8        5.37        6.56      2.64 o
 -12   8   8        4.49        3.57      1.76 o
 -11   8   8        2.04        1.78      1.88 o
 -10   8   8        0.07        0.34      1.81 o
  -9   8   8        4.32        5.13      1.23 o
  -8   8   8        6.13        6.74      1.30 o
  -7   8   8        7.93        4.66      1.30 o
  -6   8   8        8.53        9.70      1.48 o
  -5   8   8       20.91       25.75      1.76 o
  -4   8   8       13.69       12.24      2.90 o
  -3   8   8       64.70       60.03      2.80 o
  -2   8   8        8.92       10.17      1.71 o
  -1   8   8       12.60       13.44      2.18 o
   0   8   8       17.37       16.28      5.38 o
   1   8   8        1.81        1.84      3.78 o
   2   8   8        2.52       -0.74      2.24 o
   3   8   8       16.95       17.76      7.88 o
   4   8   8       18.49       19.34     12.89 o
   5   8   8        9.86       12.97      9.30 o
 -12   9   8       12.76       15.09      1.99 o
 -11   9   8       18.69       18.59      2.26 o
 -10   9   8       23.91       19.93      2.22 o
  -9   9   8       28.78       33.48      3.03 o
  -8   9   8        9.35       11.25      1.45 o
  -7   9   8       57.96       63.19      2.91 o
  -6   9   8       16.76       15.68      2.56 o
  -5   9   8       15.47       16.49      1.71 o
  -4   9   8       49.91       49.72      2.33 o
  -3   9   8       53.37       49.39      3.26 o
  -2   9   8        2.33       -0.11      1.64 o
  -1   9   8        6.90        5.19      4.13 o
   0   9   8        6.96        3.89      6.09 o
   1   9   8       17.47       16.89      2.55 o
   2   9   8        7.07        3.40      2.79 o
   3   9   8        0.00       -0.36      2.96 o
   4   9   8       19.26       24.20      8.78 o
   5   9   8       77.32       96.08      5.67 o
 -11  10   8        0.02        0.73      2.20 o
 -10  10   8        5.71        7.30      2.31 o
  -9  10   8       30.53       27.19      2.53 o
  -8  10   8       22.14       25.04      2.12 o
  -7  10   8       25.09       23.62      1.89 o
  -6  10   8       16.94       16.47      2.57 o
  -5  10   8       21.39       25.24      1.82 o
  -4  10   8       25.82       27.29      2.46 o
  -3  10   8        1.12        0.96      1.91 o
  -2  10   8        0.57       -0.29      2.26 o
  -1  10   8        1.91        1.64      2.33 o
   0  10   8        7.69        7.20      2.65 o
   1  10   8       74.35       79.21     10.40 o
   2  10   8       77.60       78.60      7.99 o
   3  10   8        0.87       -1.08      3.15 o
   4  10   8       42.25       55.85      4.72 o
 -10  11   8       59.37       62.08      3.30 o
  -9  11   8       14.31       18.78      2.47 o
  -8  11   8       11.83       11.38      1.62 o
  -7  11   8        8.35        5.41      1.79 o
  -6  11   8       56.25       53.39      2.82 o
  -5  11   8       35.56       31.72      2.76 o
  -4  11   8       17.79       19.84      2.09 o
  -3  11   8       38.22       42.09      5.43 o
  -2  11   8        4.09        2.72      2.11 o
  -1  11   8       24.91       23.28      2.23 o
   0  11   8       12.96       10.28      2.40 o
   1  11   8        5.72        2.53      3.61 o
   2  11   8       26.59       37.00      2.48 o
   3  11   8        2.55       -2.20     10.09 o
  -9  12   8        2.73        0.66      3.56 o
  -8  12   8        0.17        0.16      1.92 o
  -7  12   8       10.69       13.07      2.21 o
  -6  12   8       44.94       47.43      4.10 o
  -5  12   8        7.44        4.96      2.66 o
  -4  12   8        8.03        8.18      1.96 o
  -3  12   8        9.69       10.04      2.31 o
  -2  12   8        0.82       -0.96      2.29 o
  -1  12   8        0.01        0.00      2.04 o
   0  12   8        2.55        1.79      2.54 o
   1  12   8        0.51       -1.51      3.45 o
   2  12   8        0.55       -1.48      4.46 o
  -8  13   8        0.11       -0.14      1.84 o
  -7  13   8        0.50        1.86      1.87 o
  -6  13   8        0.15        1.97      1.95 o
  -5  13   8        0.02        2.85      2.00 o
  -4  13   8        8.69       11.32      2.16 o
  -3  13   8        2.34        1.23      3.12 o
  -2  13   8        4.48        5.13      2.51 o
  -1  13   8        0.05        0.59      2.80 o
   0  13   8        0.01        2.74      2.60 o
   1  13   8        0.05       -1.15      2.50 o
  -6  14   8       15.15       14.27      2.77 o
  -5  14   8        2.84        0.61      2.20 o
  -4  14   8       25.20       23.75      2.53 o
  -3  14   8       14.15       19.25      4.44 o
  -2  14   8       15.75       16.81      2.88 o
  -1  14   8        0.75       -0.92      3.80 o
 -13   1   9        6.39        0.77      3.25 o
 -12   1   9       16.71       18.10      3.33 o
 -11   1   9       62.79       65.49      1.81 o
 -10   1   9       74.89       81.01      2.11 o
  -9   1   9       23.60       23.85      1.77 o
  -8   1   9       18.74       17.58      1.32 o
  -7   1   9       77.76       70.59      3.04 o
  -6   1   9       10.06       14.11      1.93 o
  -5   1   9       66.52       67.42      3.25 o
  -4   1   9       70.22       70.07      2.13 o
  -3   1   9        3.08        5.02      1.49 o
  -2   1   9      307.63      289.61     11.64 o
  -1   1   9      222.09      212.81      6.81 o
   0   1   9       10.47       13.71      2.71 o
   1   1   9       66.34       56.06      2.55 o
   2   1   9       83.59       78.45      3.05 o
   3   1   9       23.29       25.93      6.20 o
   4   1   9        0.01       -2.42      4.26 o
 -13   2   9       50.43       55.31      3.59 o
 -12   2   9       46.41       41.14      2.93 o
 -11   2   9       61.89       60.04      2.33 o
 -10   2   9        0.02       -0.31      1.13 o
  -9   2   9        5.30        4.90      1.15 o
  -8   2   9      213.38      202.97      3.59 o
  -7   2   9      459.46      469.35      9.36 o
  -6   2   9      515.63      515.90     12.92 o
  -5   2   9       40.49       47.04      2.27 o
  -4   2   9       19.52       24.08      1.57 o
  -3   2   9       13.56       19.62      2.10 o
  -2   2   9        0.16        1.30      1.82 o
  -1   2   9       10.98       12.71      2.34 o
   0   2   9        0.34       -1.04      1.66 o
   1   2   9       12.60       16.97      2.04 o
   2   2   9      160.14      170.18      9.48 o
   3   2   9       57.30       61.37      6.38 o
   4   2   9       31.51       22.52      4.84 o
   5   2   9       46.63       16.98     11.40 o
 -13   3   9        6.36        4.28      2.84 o
 -12   3   9       22.42       24.98      3.58 o
 -11   3   9      134.67      128.57      3.86 o
 -10   3   9      231.26      226.83      3.87 o
  -9   3   9       23.53       21.92      1.44 o
  -8   3   9        0.12        0.62      1.18 o
  -7   3   9       29.29       31.38      1.84 o
  -6   3   9       37.76       45.94      2.40 o
  -5   3   9       78.40       72.50      2.98 o
  -4   3   9        2.47        1.56      1.43 o
  -3   3   9       48.69       45.05      2.13 o
  -2   3   9       87.08       93.17      3.43 o
  -1   3   9      165.13      173.76      4.92 o
   0   3   9       99.94      103.10      3.69 o
   1   3   9       96.64      100.07      4.03 o
   2   3   9       44.98       53.74      4.46 o
   3   3   9       49.91       55.57      5.63 o
   4   3   9       11.66       10.51      6.24 o
   5   3   9       34.70       38.28     11.24 o
 -13   4   9       35.43       41.00      3.39 o
 -12   4   9       30.62       31.29      1.84 o
 -11   4   9        3.04       -0.25      1.54 o
 -10   4   9       12.40       13.42      1.30 o
  -9   4   9       22.69       21.13      1.45 o
  -8   4   9       12.08        6.62      1.31 o
  -7   4   9       72.55       70.82      2.14 o
  -6   4   9      286.83      295.00      6.55 o
  -5   4   9       89.05       88.29      2.89 o
  -4   4   9        0.99        1.30      1.51 o
  -3   4   9       61.65       72.55      2.62 o
  -2   4   9       40.82       49.16      4.43 o
  -1   4   9        6.58        6.41      2.03 o
   0   4   9        0.44        0.70      1.81 o
   1   4   9       11.04        4.79      1.86 o
   2   4   9       25.05       23.01      3.24 o
   3   4   9      177.09      164.14      4.14 o
   4   4   9      129.18      140.10     13.87 o
   5   4   9       46.38       43.03     11.60 o
 -12   5   9       10.56        8.93      1.75 o
 -11   5   9       23.72       27.19      2.04 o
 -10   5   9       29.02       29.64      1.49 o
  -9   5   9       34.69       36.46      1.65 o
  -8   5   9       61.69       61.50      2.05 o
  -7   5   9        3.85        0.48      1.27 o
  -6   5   9      104.73      102.69      3.43 o
  -5   5   9       58.76       54.52      3.05 o
  -4   5   9       29.03       31.26      2.34 o
  -3   5   9        1.99        2.34      1.62 o
  -2   5   9       14.60       15.14      2.59 o
  -1   5   9       39.61       39.61      5.85 o
   0   5   9        5.45        6.61      2.51 o
   1   5   9        0.31       -0.91      2.56 o
   2   5   9        6.23        2.88      2.32 o
   3   5   9       19.78       20.92      8.06 o
   4   5   9        3.81        0.84      6.25 o
   5   5   9        4.42       -9.67      9.67 o
 -12   6   9       44.00       42.46      4.33 o
 -11   6   9        8.71        5.56      1.72 o
 -10   6   9        2.81        3.10      1.22 o
  -9   6   9        0.87        0.27      1.27 o
  -8   6   9        0.04        0.81      1.41 o
  -7   6   9       46.77       50.78      3.48 o
  -6   6   9       78.68       78.44      3.07 o
  -5   6   9       29.16       27.23      1.99 o
  -4   6   9       49.94       46.09      2.69 o
  -3   6   9       21.72       21.20      1.98 o
  -2   6   9        7.16        5.22      2.20 o
  -1   6   9        8.30       12.81      2.19 o
   0   6   9        6.29        7.61      4.34 o
   1   6   9        0.07       -3.66      5.67 o
   2   6   9        3.73        2.00      1.88 o
   3   6   9        7.66        3.86     11.76 o
   4   6   9        0.88       -3.30      9.90 o
 -12   7   9       15.39       16.34      2.08 o
 -11   7   9       35.92       40.97      2.38 o
 -10   7   9      111.42      123.21      2.70 o
  -9   7   9       99.52       97.75      4.12 o
  -8   7   9       96.28       84.88      3.90 o
  -7   7   9       37.87       35.34      1.99 o
  -6   7   9        3.20        5.00      2.08 o
  -5   7   9        8.01       10.11      1.86 o
  -4   7   9       12.92       19.39      2.84 o
  -3   7   9        2.01        0.55      1.96 o
  -2   7   9        5.85        5.76      1.81 o
  -1   7   9      133.92      139.26      4.47 o
   0   7   9      124.79      125.00      6.56 o
   1   7   9       45.31       44.95      5.09 o
   2   7   9        3.45        1.75      2.95 o
   3   7   9       20.98       10.86      6.80 o
   4   7   9       12.24       10.34      5.62 o
 -11   8   9        0.52        0.36      1.97 o
 -10   8   9        0.14       -0.33      2.06 o
  -9   8   9        0.93        1.41      1.57 o
  -8   8   9       23.73       32.56      1.97 o
  -7   8   9       56.52       56.86      2.39 o
  -6   8   9       13.16       12.60      3.01 o
  -5   8   9       56.33       60.23      2.57 o
  -4   8   9       78.70       73.79      3.80 o
  -3   8   9       14.03       14.27      2.20 o
  -2   8   9       24.35       21.25      2.14 o
  -1   8   9       12.61       11.22      2.98 o
   0   8   9        3.33        4.09      2.27 o
   1   8   9       19.92       21.40      2.47 o
   2   8   9        0.05        0.11      1.90 o
   3   8   9       28.02       26.58      4.92 o
 -10   9   9       59.19       56.38      3.09 o
  -9   9   9       20.12       20.73      2.56 o
  -8   9   9       86.60       82.76      3.25 o
  -7   9   9        3.06        1.94      1.71 o
  -6   9   9       35.70       37.85      2.60 o
  -5   9   9        2.67        1.66      3.01 o
  -4   9   9        4.53        3.74      2.35 o
  -3   9   9        1.66        0.02      2.16 o
  -2   9   9       29.69       30.00      2.33 o
  -1   9   9       57.51       61.93      3.32 o
   0   9   9        0.94        4.12      2.34 o
   1   9   9        0.84       -2.05      2.19 o
   2   9   9       18.86       17.79      3.35 o
   3   9   9        4.73        1.14      3.57 o
 -10  10   9        0.09       -1.53      2.29 o
  -9  10   9        0.03       -0.78      1.64 o
  -8  10   9        1.77        1.74      2.53 o
  -7  10   9       20.86       22.59      3.16 o
  -6  10   9       40.62       46.36      5.15 o
  -5  10   9       12.79       13.82      4.46 o
  -4  10   9        2.81        3.35      2.35 o
  -3  10   9        0.90       -1.15      2.22 o
  -2  10   9       16.56       16.33      3.47 o
  -1  10   9       10.84       11.26      2.60 o
   0  10   9        1.11       -0.58      2.90 o
   1  10   9        2.27        0.85      2.91 o
   2  10   9        0.00       -1.34      3.65 o
  -9  11   9        1.59        3.67      1.85 o
  -8  11   9        4.13        7.24      3.10 o
  -7  11   9        5.95        6.26      1.92 o
  -6  11   9        0.38        1.64      2.17 o
  -5  11   9        9.73        8.76      2.41 o
  -4  11   9        0.37        0.46      2.37 o
  -3  11   9        3.31        2.73      2.48 o
  -2  11   9        3.50       -0.69      2.56 o
  -1  11   9       11.83        6.89      2.81 o
   0  11   9        0.60        0.05      3.53 o
   1  11   9        6.26        5.75      2.58 o
  -7  12   9        0.01        1.40      2.03 o
  -6  12   9        0.75        2.63      2.73 o
  -5  12   9       56.86       53.69      3.37 o
  -4  12   9       61.90       62.73      3.56 o
  -3  12   9       23.48       27.90      3.03 o
  -2  12   9       11.70       11.30      2.87 o
  -1  12   9        0.04       -1.45      2.84 o
 -12   0  10      109.79       90.00      7.09 o
 -11   0  10       36.54       39.39      4.32 o
 -10   0  10        0.17       -1.55      1.97 o
  -9   0  10        6.31        1.66      2.52 o
  -8   0  10       78.88       76.92      4.81 o
  -7   0  10      113.60      120.04      5.90 o
  -6   0  10       50.20       51.01      4.75 o
  -5   0  10        0.33        1.06      2.60 o
  -4   0  10      109.01      120.30      4.28 o
  -3   0  10       23.61       31.59      3.52 o
  -2   0  10       33.71       30.40      9.60 o
  -1   0  10       14.43       10.87      3.03 o
   0   0  10       37.49       29.16      3.34 o
   1   0  10        0.92       -2.53      6.21 o
   2   0  10       22.45       28.84      3.48 o
   3   0  10       15.54       18.55      3.00 o
 -12   1  10        7.25        3.93      3.54 o
 -11   1  10       72.47       72.78      2.33 o
 -10   1  10       36.54       35.23      1.88 o
  -9   1  10       14.47       14.14      1.95 o
  -8   1  10       35.31       37.06      5.25 o
  -7   1  10      133.60      133.20      8.99 o
  -6   1  10        0.14        2.26      1.83 o
  -5   1  10       14.68       16.48      2.86 o
  -4   1  10       32.63       32.83      1.85 o
  -3   1  10       14.38       17.80      2.35 o
  -2   1  10       87.29       89.70      3.41 o
  -1   1  10       76.18       90.16      3.78 o
   0   1  10      119.71      121.43      5.20 o
   1   1  10      156.90      134.25      4.19 o
   2   1  10       62.09       67.54      5.48 o
   3   1  10       52.39       62.60      4.40 o
 -12   2  10       18.40       18.07      2.31 o
 -11   2  10        0.43       -1.07      1.29 o
 -10   2  10        0.65        0.64      1.42 o
  -9   2  10       15.50       11.59      1.93 o
  -8   2  10        0.32       -0.25      1.79 o
  -7   2  10      106.48      107.43      3.71 o
  -6   2  10       49.33       46.58      7.39 o
  -5   2  10        0.30        0.99      1.58 o
  -4   2  10       16.17       16.34      2.09 o
  -3   2  10       35.81       30.39      2.55 o
  -2   2  10        7.59        5.70      2.17 o
  -1   2  10        1.86        3.06      2.05 o
   0   2  10       14.10       12.10      2.25 o
   1   2  10        4.39        5.63      2.72 o
   2   2  10       35.75       32.27      2.44 o
   3   2  10       42.31       47.09      3.64 o
 -12   3  10        1.01       -0.17      1.70 o
 -11   3  10        0.47       -0.12      1.27 o
 -10   3  10        0.12        0.10      1.41 o
  -9   3  10        0.70        1.20      1.74 o
  -8   3  10        9.88        5.98      1.95 o
  -7   3  10      180.89      195.51      5.13 o
  -6   3  10       48.46       54.21      4.33 o
  -5   3  10        0.43        0.58      1.64 o
  -4   3  10       19.86       20.95      2.00 o
  -3   3  10        0.56        4.56      2.28 o
  -2   3  10        1.18        2.76      2.17 o
  -1   3  10        0.01        0.53      2.14 o
   0   3  10        6.04        2.62      3.30 o
   1   3  10       25.28       22.44      5.04 o
   2   3  10       26.04       28.47      7.80 o
   3   3  10        8.69        4.46      9.75 o
 -12   4  10       88.32       93.76      3.87 o
 -11   4  10       26.30       30.69      1.86 o
 -10   4  10        5.76        3.86      1.53 o
  -9   4  10        8.24        9.51      2.12 o
  -8   4  10       30.13       33.09      2.46 o
  -7   4  10      117.94      120.62      5.26 o
  -6   4  10       84.56       81.95      4.03 o
  -5   4  10        2.15        3.19      1.79 o
  -4   4  10       65.04       72.28      3.66 o
  -3   4  10      114.45      128.46      4.61 o
  -2   4  10       61.06       59.86      3.20 o
  -1   4  10        3.18        0.05      2.14 o
   0   4  10       17.44       12.29      2.66 o
   1   4  10        1.50       -0.73      2.27 o
   2   4  10       11.63       14.09      6.24 o
   3   4  10        1.01       -0.89      9.00 o
 -11   5  10       22.90       21.77      2.13 o
 -10   5  10      107.77      115.67      3.05 o
  -9   5  10      145.22      153.27      4.05 o
  -8   5  10       35.94       37.69      3.47 o
  -7   5  10       27.92       28.70      2.76 o
  -6   5  10       31.75       38.45      2.54 o
  -5   5  10       59.60       62.06      2.68 o
  -4   5  10       35.24       40.31      2.86 o
  -3   5  10        6.20        4.64      2.49 o
  -2   5  10       21.20       21.70      3.52 o
  -1   5  10       75.20       91.39      4.89 o
   0   5  10       87.13       96.49      3.95 o
   1   5  10       42.73       45.41      2.84 o
   2   5  10       41.72       45.57      4.81 o
   3   5  10       20.65       23.64      3.81 o
 -11   6  10        1.59        2.10      2.29 o
 -10   6  10        8.03       10.17      1.63 o
  -9   6  10       15.06       15.42      1.97 o
  -8   6  10        0.19       -0.60      1.86 o
  -7   6  10       28.14       31.06      5.31 o
  -6   6  10       40.78       40.03      2.94 o
  -5   6  10       53.13       55.13      3.20 o
  -4   6  10       62.01       67.41      3.43 o
  -3   6  10       55.59       64.69      2.86 o
  -2   6  10       39.85       43.63      3.03 o
  -1   6  10       54.39       58.73      3.27 o
   0   6  10       78.47       77.64      3.75 o
   1   6  10       14.79        8.04      5.30 o
   2   6  10        4.32        2.49      6.01 o
 -10   7  10       41.04       41.60      2.21 o
  -9   7  10       19.04       13.81      1.84 o
  -8   7  10       58.98       68.70      6.17 o
  -7   7  10        0.83        3.53      2.36 o
  -6   7  10        3.63        5.89      2.22 o
  -5   7  10        5.85        7.05      2.37 o
  -4   7  10        8.34       12.89      4.00 o
  -3   7  10        1.61        0.59      2.27 o
  -2   7  10       46.69       43.41      3.23 o
  -1   7  10       23.66       27.58      2.90 o
   0   7  10        0.09       -1.45      3.02 o
   1   7  10        3.96        2.04      3.34 o
   2   7  10       17.21       14.67      4.34 o
  -9   8  10        1.10        1.55      1.83 o
  -8   8  10        3.59        2.19      2.05 o
  -7   8  10        4.19        5.63      2.21 o
  -6   8  10        0.54        2.33      2.24 o
  -5   8  10        2.35        6.35      2.45 o
  -4   8  10        1.75        3.21      2.47 o
  -3   8  10        0.28       -0.96      2.41 o
  -2   8  10       13.19       16.14      4.48 o
  -1   8  10       20.26       22.25      2.94 o
   0   8  10        0.19       -3.67      3.69 o
   1   8  10        0.01       -0.35      2.38 o
  -9   9  10        3.58        3.68      1.96 o
  -8   9  10        9.20       11.23      3.67 o
  -7   9  10       25.35       25.22      2.66 o
  -6   9  10        8.18        8.67      2.58 o
  -5   9  10        1.52        0.50      2.50 o
  -4   9  10        1.18        3.98      2.64 o
  -3   9  10        1.01        0.17      2.63 o
  -2   9  10       35.50       40.27      3.44 o
  -1   9  10       38.51       39.71      4.63 o
   0   9  10       10.89        8.92      2.80 o
  -7  10  10        0.02        1.02      2.27 o
  -6  10  10       18.44       24.57      4.95 o
  -5  10  10       72.13       77.48      4.48 o
  -4  10  10       20.55       21.01      2.94 o
  -3  10  10       21.27       24.09      3.85 o
  -2  10  10       23.82       22.17      3.42 o
  -1  10  10       11.30        9.15      3.11 o
 -10   1  11        7.36        9.19      2.71 o
  -9   1  11       30.89       27.99      2.65 o
  -8   1  11       68.53       69.10      3.37 o
  -7   1  11       66.46       65.81      5.30 o
  -6   1  11       12.79       14.78      2.85 o
  -5   1  11       57.68       59.82      3.11 o
  -4   1  11       27.64       23.90      2.84 o
  -3   1  11        3.65        6.28      2.43 o
  -2   1  11        0.01        2.37      2.30 o
  -1   1  11       34.30       39.57      3.01 o
   0   1  11      128.02      119.18      4.38 o
   1   1  11       37.92       35.30      3.21 o
 -10   2  11       21.88       27.99      5.12 o
  -9   2  11        5.93        7.74      2.57 o
  -8   2  11        0.73       -0.16      2.14 o
  -7   2  11        8.52        7.89      2.68 o
  -6   2  11        3.70        3.05      3.25 o
  -5   2  11        4.91        8.23      2.61 o
  -4   2  11       77.72       95.33      3.89 o
  -3   2  11       79.35       82.04      6.13 o
  -2   2  11       16.48       14.96      3.78 o
  -1   2  11       27.23       28.24      2.84 o
   0   2  11       85.21       83.34      3.75 o
   1   2  11       21.70       25.27      3.54 o
 -10   3  11       23.04       18.59      2.31 o
  -9   3  11       23.55       24.03      2.54 o
  -8   3  11       16.21       22.09      2.56 o
  -7   3  11       31.34       38.41      6.04 o
  -6   3  11       75.79       89.07      5.47 o
  -5   3  11      163.64      168.41     15.11 o
  -4   3  11       77.11       92.57      5.92 o
  -3   3  11        6.27        9.63      3.22 o
  -2   3  11        9.12       10.45      2.61 o
  -1   3  11       21.24       25.30      2.86 o
   0   3  11       46.93       43.57      3.13 o
 -10   4  11       28.09       27.22      2.52 o
  -9   4  11       35.43       36.64      2.81 o
  -8   4  11        0.05        0.91      2.22 o
  -7   4  11       11.40       10.66      4.16 o
  -6   4  11        3.34        3.85      2.36 o
  -5   4  11       29.52       30.85      3.08 o
  -4   4  11       27.53       33.71      3.99 o
  -3   4  11       41.44       44.96      3.46 o
  -2   4  11       57.54       54.34      5.05 o
  -1   4  11      113.65      117.84      4.67 o
   0   4  11       27.74       23.58      2.78 o
  -9   5  11       10.08        9.76      5.10 o
  -8   5  11        1.57        3.89      2.68 o
  -7   5  11       18.51       19.31      3.78 o
  -6   5  11        7.90       10.60      2.52 o
  -5   5  11        2.96        4.04      2.56 o
  -4   5  11        0.28       -1.25      2.41 o
  -3   5  11        0.01        0.32      2.58 o
  -2   5  11        7.52        9.89      2.84 o
  -1   5  11        2.14        3.29      2.62 o
   0   5  11        0.28        0.99      2.72 o
  -8   6  11       17.21       16.43      2.65 o
  -7   6  11        1.81        3.93      2.33 o
  -6   6  11        1.99        3.71      2.45 o
  -5   6  11        0.88        4.41      3.81 o
  -4   6  11       12.82       12.58      3.48 o
  -3   6  11        9.03       10.62      5.45 o
  -2   6  11        0.58        0.64      2.74 o
  -1   6  11        0.01       -0.60      2.78 o
  -7   7  11       49.11       50.32      3.40 o
  -6   7  11       20.90       22.06      3.02 o
  -5   7  11       28.12       32.52      3.99 o
  -4   7  11       32.92       30.32      3.24 o
  -3   7  11        0.78        5.43      3.23 o
  -2   7  11       14.48       16.35      3.34 o
  -5   8  11        2.05        1.88      3.49 o
  -4   8  11       12.81       16.57      5.04 o
  -6   0  12       12.87       18.68      3.72 o
  -5   0  12        0.22        3.81      8.04 o
  -4   0  12       30.93       45.54      7.82 o
  -6   1  12       96.33      104.29      8.44 o
  -5   1  12      115.24      138.07     10.33 o
  -4   1  12       56.21       62.82      6.83 o
  -6   2  12        3.12        1.78      2.97 o
  -5   2  12       12.16       16.96      3.60 o
  -4   2  12        5.63        8.40      3.40 o
 
